# Supplementary material for: USP10/GSK3β-mediated inhibition of PTEN drives resistance to PI3K inhibitors in breast cancer
Source: J Clin Invest. 2025 Sep 23;135(22):e180927. doi: 10.1172/JCI180927 (PMC12618074; doi:10.1172/JCI180927)
Supplement: Supporting data values [file jci-135-180927-s159.xlsx]

## Sheet: Figure 1A treated
		Day	PDX222 (n=6)						PDX153 (n=6)						PDX039 (n=7)							PDX004(n=4)				PDX131 (n=7)							PDX244 (n=5)					PDX191 (n=7)							PDX284 (n=5)
		35	-58.439	-4.83785	-18.6963	-63.5568	11.9126	0	-78.4	-100	-71.8038	-93.6	-61.5327	-100	2.1992	555.42	232.089	35.3069	3.2806	214.432	18.1084	-84.9265	14.0316	2.5485	-84.1102	60.9614	-61.3806	68.904	8.6342	21.027	27.7357	-31.9107	700	449.873	754.515	559.18	122.264	40.1144	173.679	96.5624	56.6959	25.0168	120.654	146.846	186.386	63.5833	251.882	207.324	39.2857
[truncated: 65 more columns]

## Sheet: Figure 1A control
	PDX222				PDX153				PDX39			PDX4			PDX131							PDX244				PDX191									PDX284J				PDX293		PDX251		PDX98
	76.0851	171.605	44.6759	81.5848	125.614	-48.8	566.819	263.122	555.306	213.875	376.438	98.9726	176.51	164.061	101.183	59.5235	295.328	149.9	201.188	146.045	559.124	1328.72	864.417	619.027	483.2	1567.96	652.895	464.089	484.287	885.727	455.699	516.35	675.848	357.188	1117.8	756.688	262.978	1259.39	71.6164		82.856		873.06	557.736	430.416	454.219	-100	693.981	236.4
[truncated: 62 more columns]

## Sheet: Figure 2O
	Fig 2O
			GFP DMSO		GFP + IGF		USP10 kd dmso		usp10 kd IGF
			185		808.7		295.69		528.05
			100		413.7		143.54		435.7
			100		384.2		22.9525		24.5032
			14		340.503		18.3037		22.0169
					3131.39		31.4503		31.5429
					447.689		16.3954		93.7006
					112.638		17.0738		123.321
					2069.31
					2290.36

## Sheet: Figure 3I-K
	Fig 3I														Fig 3J
		USP10													PTEN													Fig 3K
		Image	Object ID	Object type	Name	Missing	Centroid X µm	Centroid Y µm	Num Detections	Num Negative	Num Positive	Positive %			Image	Object ID	Object type	Name	Missing	Centroid X µm	Centroid Y µm	Num Detections	Num Negative	Num Positive	Positive %				PTEN	USP10
		TMA-BRCA-1-USP10.mrxs	25666a3a-9f37-469d-96af-8ddc43a3f17f	TMA core	A-1	FALSE	12581.3	2276.1	27536	27532	4	0.0145			TMA-BRCA-1-PTEN.mrxs	0df04ce7-f896-416e-bc23-ddc25471fdd2	TMA core	A-1	FALSE	17858.9	4402.2	26514	26467	47	0.1773				0.1773	0.0145
		TMA-BRCA-1-USP10.mrxs	dd9b4ccb-3e5c-4524-a4c5-d3a56f2b2c35	TMA core	A-2	FALSE	15382.7	1900.9	22231	22230	1	0.0045			TMA-BRCA-1-PTEN.mrxs	208253dd-a528-4bfa-a758-37fb6a3c6c53	TMA core	A-2	FALSE	20585.3	4077	9851	9850	1	0.0102				0.0102	0.0045
		TMA-BRCA-1-USP10.mrxs	9c0a8c8b-f778-444a-a5ba-0b4b910d2b2d	TMA core	A-3	FALSE	18260	1405.9	23253	23247	6	0.0258			TMA-BRCA-1-PTEN.mrxs	d0ab44ad-03fb-4353-96c8-d0d40b6df981	TMA core	A-3	FALSE	23411.7	3751.9	22261	22237	24	0.1078				0.1078	0.0258
		TMA-BRCA-1-USP10.mrxs	3d62c37a-965a-4ded-b376-bca7241c0825	TMA core	A-4	FALSE	21248.2	1050	2450	2450	0	0			TMA-BRCA-1-PTEN.mrxs	8298e655-6229-4785-a07c-471d64d5aaf7	TMA core	A-4	FALSE	26088	3501.7	2122	2113	9	0.4241				0.4241	0
		TMA-BRCA-1-USP10.mrxs	ca3b5e11-f9fd-4784-9642-655ae75d97ea	TMA core	A-5	FALSE	24112	775.39	4435	4429	6	0.1353			TMA-BRCA-1-PTEN.mrxs	3370094c-ade6-41f4-ab90-814c4d35de9e	TMA core	A-5	FALSE	28739.4	3201.6	6627	6551	76	1.147				1.147	0.1353
		TMA-BRCA-1-USP10.mrxs	2dae9687-38e5-448b-b929-9aea93285768	TMA core	A-6	FALSE	26963.5	700.35	8174	8174	0	0			TMA-BRCA-1-PTEN.mrxs	0c4ea2cf-205c-43e3-87d2-1a5a5565ec8a	TMA core	A-6	FALSE	31315.6	2751.4	11439	11379	60	0.5245				0.5245	0
		TMA-BRCA-1-USP10.mrxs	d089043a-fe3b-4336-9838-91880dd4ec1d	TMA core	B-1	FALSE	13132.7	4857.8	28399	15103	13296	46.82			TMA-BRCA-1-PTEN.mrxs	e0c398f7-6ba5-42a5-a290-ca078d4aa96b	TMA core	B-1	FALSE	18334.2	7028.5	17805	17579	226	1.269				1.269	46.82
		TMA-BRCA-1-USP10.mrxs	225e35e0-0f13-4437-a523-cbdbb911044e	TMA core	B-2	FALSE	15782.9	4577.3	14963	14921	42	0.2807			TMA-BRCA-1-PTEN.mrxs	79143c18-96f2-4be0-a678-3b4ce0c49126	TMA core	B-2	FALSE	21010.5	6803.4	16343	15948	395	2.417				2.417	0.2807
		TMA-BRCA-1-USP10.mrxs	47c48432-d382-4819-b86a-4d7a8b626ec4	TMA core	B-3	FALSE	18534.3	4227.1	21253	21092	161	0.7575			TMA-BRCA-1-PTEN.mrxs	70e7f86b-c14b-45c2-bd60-44193d05bf01	TMA core	B-3	FALSE	23686.8	6528.3	16674	16584	90	0.5398				0.5398	0.7575
		TMA-BRCA-1-USP10.mrxs	02977413-a0a5-4b22-b389-bfcbeb448e75	TMA core	B-4	FALSE	21385.7	3851.9	12718	12718	0	0			TMA-BRCA-1-PTEN.mrxs	0ed2d3d4-5ca8-4766-a264-29d752c97ff2	TMA core	B-4	FALSE	26488.2	6228.1	6964	6964	0	0				0	0
		TMA-BRCA-1-USP10.mrxs	5f0d6ad0-bbd1-470f-8004-61400c102f26	TMA core	B-5	FALSE	24187.1	3576.8	29995	27904	2091	6.971			TMA-BRCA-1-PTEN.mrxs	cf314fcf-7e2c-4f5b-b623-b3061d7582c2	TMA core	B-5	FALSE	29189.6	5777.9	27787	27785	2	0.0072				0.0072	6.971
		TMA-BRCA-1-USP10.mrxs	1d979887-9662-42fc-87cc-aa519dcc830c	TMA core	B-6	FALSE	27125.8	3498.5	31595	29175	2420	7.659			TMA-BRCA-1-PTEN.mrxs	e626f6ab-39df-4259-9ea0-ef541954c7ef	TMA core	B-6	FALSE	31966	5377.7	23123	23120	3	0.013				0.013	7.659
		TMA-BRCA-1-USP10.mrxs	63d54128-d7e2-4ee3-9ad5-d594b83cc7cd	TMA core	C-1	FALSE	13495.7	7727.1	31755	19971	11784	37.11			TMA-BRCA-1-PTEN.mrxs	b5101ea9-de28-469e-b217-3ad01f4705a5	TMA core	C-1	FALSE	18634.3	9729.9	20040	19208	832	4.152				4.152	37.11
		TMA-BRCA-1-USP10.mrxs	901da0fc-6a9f-4536-99ee-f83a2b16cb7e	TMA core	C-2	FALSE	16191	7372.2	8697	8475	222	2.553			TMA-BRCA-1-PTEN.mrxs	e090eaf5-80b4-42f6-a021-5a82321348a5	TMA core	C-2	FALSE	21460.7	9479.7	8407	7598	809	9.623				9.623	2.553
		TMA-BRCA-1-USP10.mrxs	defe2631-47d9-4e0a-b0b6-c126bcc771c0	TMA core	C-3	FALSE	18868.5	7117.3	23413	23107	306	1.307			TMA-BRCA-1-PTEN.mrxs	fbc565b5-bb49-46d9-84f5-92d6f95681bc	TMA core	C-3	FALSE	23911.9	9204.6	18998	18876	122	0.6422				0.6422	1.307
		TMA-BRCA-1-USP10.mrxs	5cd2f189-0d40-413a-9980-586c638b6689	TMA core	C-4	FALSE	21485.7	6853.4	16574	16565	9	0.0543			TMA-BRCA-1-PTEN.mrxs	20506f14-7906-4a73-8df0-de333875c00b	TMA core	C-4	FALSE	26613.3	9029.5	7856	7851	5	0.0636				0.0636	0.0543
		TMA-BRCA-1-USP10.mrxs	4b70bdac-1126-46a3-bef0-94c0fe4edfc3	TMA core	C-5	FALSE	24257.6	6599	25403	21542	3861	15.2			TMA-BRCA-1-PTEN.mrxs	01d7fc57-f635-4bf3-a71d-70d17e8344e1	TMA core	C-5	FALSE	29209.6	8735.6	21005	20832	173	0.8236				0.8236	15.2
		TMA-BRCA-1-USP10.mrxs	bc9c449a-892a-4d95-8172-3591b6df61e9	TMA core	C-6	FALSE	27238.6	6478.2	7908	7879	29	0.3667			TMA-BRCA-1-PTEN.mrxs	24d28fa5-bc7d-40ae-ba39-de8c4fe85cd6	TMA core	C-6	FALSE	31991	8379.2	2722	2666	56	2.057				2.057	0.3667
		TMA-BRCA-1-USP10.mrxs	2d5e1b33-d904-4ddf-bd00-f2c12407d498	TMA core	D-1	FALSE	13756.9	10555.3	29664	29139	525	1.77						D-1	Core was folded
		TMA-BRCA-1-USP10.mrxs	50914ced-da63-4ddf-8925-e9973c1e0510	TMA core	D-2	FALSE	16533.3	10205.1	29098	29096	2	0.0069			TMA-BRCA-1-PTEN.mrxs	10a11f9e-d291-4838-b583-f525d82de58c	TMA core	D-2	FALSE	21535.8	12031	11791	11777	14	0.1187				0.1187	0.0069
		TMA-BRCA-1-USP10.mrxs	2336c296-1ec0-47f5-9a20-db50969e012e	TMA core	D-3	FALSE	19259.6	10055	25667	14812	10855	42.29			TMA-BRCA-1-PTEN.mrxs	c30a2ff5-0e4f-497d-9cc2-197cedfbd7c7	TMA core	D-3	FALSE	24262.1	11931	20650	13854	6796	32.91				32.91	42.29
		TMA-BRCA-1-USP10.mrxs	f2d7c8fc-d3da-47e5-96bf-467496fe729e	TMA core	D-4	FALSE	21885.9	9779.9	7201	6919	282	3.916			TMA-BRCA-1-PTEN.mrxs	69efd2d9-e4d0-49fd-9f57-2d850d357d8c	TMA core	D-4	FALSE	26833.1	11857.8	6765	6362	403	5.957				5.957	3.916
		TMA-BRCA-1-USP10.mrxs	678b97a2-3bbd-4eeb-9dec-c004b64bae66	TMA core	D-5	FALSE	24587.3	9579.8	30146	29616	530	1.758			TMA-BRCA-1-PTEN.mrxs	6f6a933d-dbb6-44af-a645-29d076057087	TMA core	D-5	FALSE	29439.7	11855.9	19789	18338	1451	7.332				7.332	1.758
		TMA-BRCA-1-USP10.mrxs	fc543d2d-a537-451a-ba3b-7acf8f09fbf0	TMA core	D-6	FALSE	27388.7	9254.6	17891	17890	1	0.0056			TMA-BRCA-1-PTEN.mrxs	94ecb49d-4f85-4c3e-a46a-3fb1400f32e4	TMA core	D-6	FALSE	32366.2	11455.7	7131	7131	0	0				0	0.0056
		TMA-BRCA-1-USP10.mrxs	ce8fb6f4-1068-4d9a-b433-39bb4245b861	TMA core	E-1	FALSE	13957	13356.7	27716	27170	546	1.97			TMA-BRCA-1-PTEN.mrxs	75fd33c6-108b-452d-b9d3-6f03e456093d	TMA core	E-1	FALSE	18809.4	14882.4	16850	16357	493	2.926				2.926	1.97
		TMA-BRCA-1-USP10.mrxs	3a2eb783-18ef-4dd9-bd52-fbc41780eb4a	TMA core	E-2	FALSE	16833.4	13056.5	21208	20104	1104	5.206			TMA-BRCA-1-PTEN.mrxs	93f36c50-8b96-49d2-bce1-41e4a7f5cc8e	TMA core	E-2	FALSE	21685.8	14782.4	11106	10998	108	0.9724				0.9724	5.206
		TMA-BRCA-1-USP10.mrxs	1ef1a502-5196-4381-81cf-a9d8874b992d	TMA core	E-3	FALSE	19690.6	12768.4	31568	23382	8186	25.93			TMA-BRCA-1-PTEN.mrxs	86888ffa-57ec-4403-8761-5a598033c424	TMA core	E-3	FALSE	24412.2	14582.3	24551	20402	4149	16.9				16.9	25.93
		TMA-BRCA-1-USP10.mrxs	7993d1f8-e399-4429-85a5-b9f389d18b1d	TMA core	E-4	FALSE	22161.1	12531.3	7172	7167	5	0.0697			TMA-BRCA-1-PTEN.mrxs	8e88e2f8-6769-4c51-8759-e512d6c3f58b	TMA core	E-4	FALSE	26888.4	14482.2	6331	6283	48	0.7582				0.7582	0.0697
		TMA-BRCA-1-USP10.mrxs	4548370c-f3c9-4b13-bc28-6ccf2f845f77	TMA core	E-5	FALSE	24887.4	12431.2	28719	28670	49	0.1706			TMA-BRCA-1-PTEN.mrxs	63310849-6b56-40a3-b9d5-f56058e6f496	TMA core	E-5	FALSE	29514.7	14607.3	21280	21280	0	0				0	0.1706
		TMA-BRCA-1-USP10.mrxs	a499918c-6241-4d19-99f8-d76c6d08dc74	TMA core	E-6	FALSE	27513.7	12206.1	10109	10109	0	0			TMA-BRCA-1-PTEN.mrxs	da3825e7-c0e7-4bb8-9104-11847b936b46	TMA core	E-6	FALSE	32441.2	14282.1	7630	7630	0	0				0	0
		TMA-BRCA-1-USP10.mrxs	c62d7e08-4221-41cb-8bad-137cc7a4a22a	TMA core	F-1	FALSE	14406	16222.7	25167	25133	34	0.1351			TMA-BRCA-1-PTEN.mrxs	699a1fb8-9347-4208-8eec-da66796cbed3	TMA core	F-1	FALSE	19009.5	17658.8	17015	17015	0	0				0	0.1351
		TMA-BRCA-1-USP10.mrxs	fe52f647-f97e-4611-bfde-0f238d2bff26	TMA core	F-2	FALSE	17152.1	15922.5	13067	13031	36	0.2755			TMA-BRCA-1-PTEN.mrxs	9501b042-2df0-41db-a0c1-5c15557536e2	TMA core	F-2	FALSE	21735.9	17383.7	9443	9407	36	0.3812				0.3812	0.2755
		TMA-BRCA-1-USP10.mrxs	19cf2ede-b8e9-4ff9-8654-8f21a87063b8	TMA core	F-3	FALSE	19804.7	15593.4	13375	10514	2861	21.39			TMA-BRCA-1-PTEN.mrxs	ecf22722-ed86-4348-a9d9-bf95a9dec77a	TMA core	F-3	FALSE	24362.2	17208.6	12154	10601	1553	12.78				12.78	21.39
		TMA-BRCA-1-USP10.mrxs	ba9ca8fd-b04e-4ebe-8b5f-854aa4787243	TMA core	F-4	FALSE	22392.8	15353.8	5266	5262	4	0.076			TMA-BRCA-1-PTEN.mrxs	f08725a2-dd74-4909-a6b6-0ac4899feecd	TMA core	F-4	FALSE	26963.5	16983.5	6228	6180	48	0.7707				0.7707	0.076
																													0	0.1054
		Image	Object ID	Object type	Name	Missing	Centroid X µm	Centroid Y µm	Num Detections	Num Negative	Num Positive	Positive %			Image	Object ID	Object type	Name	Missing	Centroid X µm	Centroid Y µm	Num Detections	Num Negative	Num Positive	Positive %				0.0047	4.547
		TMA-BRCA-2-USP10.mrxs	8809afcf-17be-4be9-a925-164d0a7c5969	TMA core	A-4	FALSE	18237.3	1050	10434	10423	11	0.1054			TMA-BRCA-2-PTEN.mrxs	c5d8b207-03c4-4792-8b1b-da58cfc4a048	TMA core	A-2	FALSE	18584.3	1650.8	505	501	4	0.7921				0	0.0273
		TMA-BRCA-2-USP10.mrxs	14f3835a-b176-440e-857a-283184e54237	TMA core	A-5	FALSE	20998.4	684.65	23619	22545	1074	4.547			TMA-BRCA-2-PTEN.mrxs	c5c14776-9bf5-48c6-8c77-e4093ac8d1d8	TMA core	A-4	FALSE	23405.2	2299.9	1532	1532	0	0
		TMA-BRCA-2-USP10.mrxs	e3b1e83d-3818-4ad1-b97b-06bc0ea5ffa7	TMA core	A-6	FALSE	23823.3	656.58	21989	21983	6	0.0273			TMA-BRCA-2-PTEN.mrxs	aa584016-1204-4b82-8d5b-84bce6e8497d	TMA core	A-5	FALSE	26013	2376.2	21103	21102	1	0.0047				3.461	0.7807
		TMA-BRCA-2-USP10.mrxs	d2abb831-b7eb-443f-b427-094dbd6528da	TMA core	B-1	FALSE	10413.6	3569.7	0	0	0	NaN			TMA-BRCA-2-PTEN.mrxs	71bc3e79-4a84-4f87-b021-d162aeb15aa5	TMA core	A-6	FALSE	28639.3	2826.4	12958	12958	0	0				1.601	1.875
		TMA-BRCA-2-USP10.mrxs	c95e13b6-35c9-4a82-bf54-c90cdc26a7ad	TMA core	B-2	FALSE	13159.8	3493.9	22801	22623	178	0.7807			TMA-BRCA-2-PTEN.mrxs	366cba32-9332-4c73-bfa4-d291df2ba7ed	TMA core	B-2	FALSE	18334.2	4152.1	12511	12078	433	3.461
		TMA-BRCA-2-USP10.mrxs	2684399b-6bb8-4f88-93a4-9fcd7bdafbdc	TMA core	B-3	FALSE	15906.1	3126.9	2347	2303	44	1.875			TMA-BRCA-2-PTEN.mrxs	7fce065c-ea99-4f75-8ec7-9f4431ed0668	TMA core	B-3	FALSE	20960.5	4502.2	687	676	11	1.601				0.009	5.799
		TMA-BRCA-2-USP10.mrxs	12d4a9b3-39a0-4f1a-b7f5-c6d89d8b5a82	TMA core	B-4	FALSE	18470.8	3051.7	8628	8628	0	0			TMA-BRCA-2-PTEN.mrxs	2d43cbff-b52a-4c09-96e8-19eb865ba1e4	TMA core	B-4	FALSE	23311.6	4802.4	2966	2966	0	0				0.2667	0.6675
		TMA-BRCA-2-USP10.mrxs	0a476e2a-008e-4027-82ba-21ab0629a3bd	TMA core	B-5	FALSE	21035.5	2976.5	32593	30703	1890	5.799			TMA-BRCA-2-PTEN.mrxs	9fd4c574-000c-4910-a62e-5d2ab5bc50a2	TMA core	B-5	FALSE	25687.8	5052.5	22208	22206	2	0.009				10.53	15.79
		TMA-BRCA-2-USP10.mrxs	ddf3dbd0-5086-40cb-8870-e06a00167c7d	TMA core	B-6	FALSE	23962	2926.5	32958	32738	220	0.6675			TMA-BRCA-2-PTEN.mrxs	f58619f9-ce1e-4ce2-aade-5551a80d8fe9	TMA core	B-6	FALSE	28389.2	5527.8	11248	11218	30	0.2667				0	0.0787
		TMA-BRCA-2-USP10.mrxs	2ea70509-b356-46d3-bf5f-8762250178e4	TMA core	C-1	FALSE	10730.4	6378.2	28546	24040	4506	15.79			TMA-BRCA-2-PTEN.mrxs	6ed013fb-83d9-4ca0-82b1-7309018e21f1	TMA core	C-1	FALSE	15582.8	6503.2	16081	14387	1694	10.53				20.03	34.71
		TMA-BRCA-2-USP10.mrxs	ff33f9e0-ad5d-486a-80f4-8b3ba135ff5d	TMA core	C-2	FALSE	13369.2	6253.1	10166	10158	8	0.0787			TMA-BRCA-2-PTEN.mrxs	81e92d80-2b92-434a-8de9-d0d94472bf81	TMA core	C-2	FALSE	17883.9	6953.5	1890	1890	0	0
		TMA-BRCA-2-USP10.mrxs	c40c99bf-65c4-487d-8c06-1d2c94441818	TMA core	C-3	FALSE	16008	5963	19763	12904	6859	34.71			TMA-BRCA-2-PTEN.mrxs	fb996cb9-b92d-414b-9e52-f7056d9a82bf	TMA core	C-3	FALSE	20711.9	7034.9	17732	14180	3552	20.03				0.8787	16.23
		TMA-BRCA-2-USP10.mrxs	86d8ebd9-15ab-4bab-a09d-46f7b75ba8f8	TMA core	C-4	FALSE	18747.6	5901	32044	28086	3958	12.35			TMA-BRCA-2-PTEN.mrxs	ef1a187f-c18f-41a3-8257-0f3baf16e10c	TMA core	C-5	FALSE	25287.6	7728.9	28450	28200	250	0.8787				0.3507	0.073
		TMA-BRCA-2-USP10.mrxs	7ab5be57-179a-45c1-b0a7-07cd1e75570c	TMA core	C-5	FALSE	21210.7	5764.8	40275	33739	6536	16.23			TMA-BRCA-2-PTEN.mrxs	d11d8f2a-cb11-43d5-9e2e-41fee8cc6146	TMA core	C-6	FALSE	28164.1	8054	9980	9945	35	0.3507				9.409	5.349
		TMA-BRCA-2-USP10.mrxs	41a9936b-ca7d-45a4-b2e8-4ab9e0e2ebae	TMA core	C-6	FALSE	24112	5602.8	13696	13686	10	0.073			TMA-BRCA-2-PTEN.mrxs	e708d1f6-c4f2-4f7d-965f-fe789ec00e6a	TMA core	D-1	FALSE	15207.6	9129.6	17388	15752	1636	9.409				2.736	0.8337
		TMA-BRCA-2-USP10.mrxs	4de2f86e-3be1-4989-ac76-3a07dadc0971	TMA core	D-1	FALSE	10855.4	9104.5	23406	22154	1252	5.349			TMA-BRCA-2-PTEN.mrxs	3f8de6c2-d792-40d9-84aa-753a5a515a1e	TMA core	D-2	FALSE	17683.8	9529.8	6507	6329	178	2.736				72.85	19.18
		TMA-BRCA-2-USP10.mrxs	53c34d93-daef-4c60-a4c5-216d11424b6b	TMA core	D-2	FALSE	13494.2	8992	10076	9992	84	0.8337			TMA-BRCA-2-PTEN.mrxs	5a07b1c9-d91e-434f-8e60-9ab377b76b2c	TMA core	D-3	FALSE	20360.2	9854.9	32999	8960	24039	72.85
		TMA-BRCA-2-USP10.mrxs	ccf61053-0f4e-40f6-af6e-39127ab1411a	TMA core	D-3	FALSE	16133.1	8879.4	35402	28613	6789	19.18			TMA-BRCA-2-PTEN.mrxs	aebe4dc6-df64-4cdf-a609-e2e694a3c269	TMA core	D-5	FALSE	25187.6	10330.2	16458	15217	1241	7.54				7.54	20.91
		TMA-BRCA-2-USP10.mrxs	62695d37-0041-4191-aa07-13903a982e31	TMA core	D-4	FALSE	18821.9	8679.3	11032	10961	71	0.6436			TMA-BRCA-2-PTEN.mrxs	a8f2a0a9-0321-4d9b-a294-c63362160330	TMA core	D-6	FALSE	27863.9	10555.3	18994	18662	332	1.748				1.748	8.607
		TMA-BRCA-2-USP10.mrxs	f2a75498-8752-4de8-8f7d-6abe6f1b8c01	TMA core	D-5	FALSE	21510.8	8479.2	19279	15247	4032	20.91			TMA-BRCA-2-PTEN.mrxs	61b97048-a0b4-499e-a64e-c2cbc8c301ee	TMA core	E-1	FALSE	14757.4	11805.9	19540	16937	2603	13.32				13.32	3.953
		TMA-BRCA-2-USP10.mrxs	2a976b1f-9cf9-4d63-8cc2-71715a0d348c	TMA core	D-6	FALSE	24262.1	8254.1	22179	20270	1909	8.607			TMA-BRCA-2-PTEN.mrxs	8371eded-ece9-4f4a-ae59-02779ecd179b	TMA core	E-2	FALSE	17258.6	11956	1734	1705	29	1.672				1.672	0.0626
		TMA-BRCA-2-USP10.mrxs	77923510-dee5-41eb-8d14-a1aae449c15f	TMA core	E-1	FALSE	10930.5	11981	27146	26073	1073	3.953			TMA-BRCA-2-PTEN.mrxs	58fba628-53ac-483a-933e-cc6639f70e2c	TMA core	E-5	FALSE	25178.6	12941.6	23228	20507	2721	11.71
		TMA-BRCA-2-USP10.mrxs	2af76d7c-f205-4de2-aecf-d01fa307b3bc	TMA core	E-2	FALSE	13644.3	12256.1	3194	3192	2	0.0626			TMA-BRCA-2-PTEN.mrxs	2e19ccdc-caf5-49bb-bfbb-47d7932822b9	TMA core	E-6	FALSE	27763.9	13156.6	20630	20503	127	0.6156				11.71	60.5
		TMA-BRCA-2-USP10.mrxs	df0f6069-1562-447b-b359-b0d476523ada	TMA core	E-3	FALSE	16390.3	11600	0	0	0	NaN			TMA-BRCA-2-PTEN.mrxs	b26c1c2f-17d0-45e5-ae15-fc08146fe422	TMA core	F-1	FALSE	14282.1	14557.3	5909	5697	212	3.588				0.6156	0.2775
		TMA-BRCA-2-USP10.mrxs	7f1efafa-24af-4cf4-9b29-e0631545d458	TMA core	E-5	FALSE	21910.4	11190.9	43884	17335	26549	60.5			TMA-BRCA-2-PTEN.mrxs	d9fda7bb-304b-4a39-ac2d-3c710f7b57a4	TMA core	F-2	FALSE	17008.5	14832.4	7817	7543	274	3.505				3.588	1.967
		TMA-BRCA-2-USP10.mrxs	fa93741f-90ef-43ac-838a-db63b00dfe63	TMA core	E-6	FALSE	24587.3	10955.5	27387	27311	76	0.2775			TMA-BRCA-2-PTEN.mrxs	815598a5-680c-425d-9a33-c16ac8abd7be	TMA core	F-3	FALSE	19759.9	15082.5	14515	12388	2127	14.65				3.505	0.2282
		TMA-BRCA-2-USP10.mrxs	fb1b167e-7c8c-4451-b297-5047f206b603	TMA core	F-1	FALSE	10930.5	14838.2	4016	3937	79	1.967			TMA-BRCA-2-PTEN.mrxs	a4eda094-84a9-4dfb-a0d2-a065ff811b30	TMA core	F-4	FALSE	22461.2	15357.7	6481	5943	538	8.301				14.65	1.893
		TMA-BRCA-2-USP10.mrxs	6404f6e2-4662-4f6a-8374-302210234dc3	TMA core	F-2	FALSE	13772.8	14471	16654	16616	38	0.2282																	8.301	0.5455
		TMA-BRCA-2-USP10.mrxs	3dcdeb5e-acbe-4eb3-b105-3824faf8ac3b	TMA core	F-3	FALSE	16679.3	14360.8	20441	20054	387	1.893																	4.211	21.54
		TMA-BRCA-2-USP10.mrxs	3f188c3c-8fa3-4730-8b38-3e0b732e4588	TMA core	F-4	FALSE	19379	14070.8	22000	21880	120	0.5455																	1.323	0.4392
																													8.117	1.774
																													0.5074	0.1829
		Image	Object ID	Object type	Name	Missing	Centroid X µm	Centroid Y µm	Num Detections	Num Negative	Num Positive	Positive %			Image	Object ID	Object type	Name	Missing	Centroid X µm	Centroid Y µm	Num Detections	Num Negative	Num Positive	Positive %
		TMA-BRCA-3-USP10.mrxs	6174ae1a-3643-4ef3-ac6d-ae2048f00d2c	TMA core	A-1	FALSE	16990.9	4314.4	43491	34124	9367	21.54			TMA-BRCA-3-PTEN.mrxs	cbe83af3-c1a2-47d3-82c2-73d66e8edf53	TMA core	A-1	FALSE	12606.3	2401.2	23746	22746	1000	4.211
		TMA-BRCA-3-USP10.mrxs	87610bed-3fe6-46bf-969f-db9c65147655	TMA core	A-2	FALSE	19509.8	3876.9	10473	10427	46	0.4392			TMA-BRCA-3-PTEN.mrxs	fe5501bb-e4ca-438d-86f4-d65a95cf32ee	TMA core	A-2	FALSE	15257.6	2501.2	9522	9396	126	1.323				56.77	11.72
		TMA-BRCA-3-USP10.mrxs	6b29d647-4463-4756-8697-18e44a752491	TMA core	A-3	FALSE	21961	3276.6	33317	32726	591	1.774			TMA-BRCA-3-PTEN.mrxs	2b73eabe-ed35-4d5e-bb24-92d2bc19be42	TMA core	A-3	FALSE	18190.3	2282.8	13971	12837	1134	8.117				13.17	0.0576
		TMA-BRCA-3-USP10.mrxs	a90d3fef-9257-4cb9-af32-68c68418faff	TMA core	A-4	FALSE	24374.7	2951.5	19138	19103	35	0.1829			TMA-BRCA-3-PTEN.mrxs	b265ea69-8981-46b3-8b65-154673aa0d27	TMA core	A-4	FALSE	20910.4	2476.2	11431	11373	58	0.5074				5.104	18.24
		TMA-BRCA-3-USP10.mrxs	ea08655f-78cb-4f0b-a02e-1e5441e86e06	TMA core	A-5	FALSE	26952.8	2539.6	38572	36272	2300	5.963			TMA-BRCA-3-PTEN.mrxs	9c8cdf40-b31b-4916-8e39-f0fb089f5714	TMA core	B-1	FALSE	12731.4	5277.6	19514	8436	11078	56.77				0.1412	1.109
		TMA-BRCA-3-USP10.mrxs	eefed540-7c64-4d73-a704-714eedfe8d90	TMA core	A-6	FALSE	29614.8	2401.2	20002	19883	119	0.5949			TMA-BRCA-3-PTEN.mrxs	4a4e53b7-deae-49f5-9ea7-0eeb9ad918ce	TMA core	B-2	FALSE	15232.6	5327.7	9878	8577	1301	13.17
		TMA-BRCA-3-USP10.mrxs	3dfe5870-d3ef-413e-8ed3-99a847b58fc9	TMA core	B-1	FALSE	17383.7	7203.6	34519	30473	4046	11.72			TMA-BRCA-3-PTEN.mrxs	7c684a69-c6c9-4d5a-8515-77d48fe6e9e4	TMA core	B-3	FALSE	18168.8	5345.1	21435	20341	1094	5.104
		TMA-BRCA-3-USP10.mrxs	71e24889-3975-4f9b-b5c5-7612699f60d0	TMA core	B-2	FALSE	19859.9	6678.3	19092	19081	11	0.0576			TMA-BRCA-3-PTEN.mrxs	3e3bb1be-1e9e-4f3c-b246-4526425ccd5a	TMA core	B-4	FALSE	20985.5	5402.7	12042	12025	17	0.1412				35.01	20.92
		TMA-BRCA-3-USP10.mrxs	eec93ff0-60f0-48ef-bd8c-1204a4cf41d8	TMA core	B-3	FALSE	22426.1	6043.6	43176	35300	7876	18.24			TMA-BRCA-3-PTEN.mrxs	efbfc77a-3df4-4b4e-a0d7-b03b62b9768e	TMA core	C-1	FALSE	12734.4	8364.2	17510	11379	6131	35.01				3.843	0.0172
		TMA-BRCA-3-USP10.mrxs	eed0ad33-873a-4ac6-98c5-d6ebdc9507a3	TMA core	B-4	FALSE	24912.4	5727.9	10369	10254	115	1.109			TMA-BRCA-3-PTEN.mrxs	8e62e4d2-8495-48fa-809a-ca43516e37e9	TMA core	C-2	FALSE	15357.7	8279.1	9523	9157	366	3.843				0	18.06
		TMA-BRCA-3-USP10.mrxs	4013e5d5-71d6-494a-ad1b-6115b0ab2d0d	TMA core	B-5	FALSE	27412.5	5401.6	41491	38943	2548	6.141			TMA-BRCA-3-PTEN.mrxs	d5856791-5b36-4f17-bae3-2af812cedc15	TMA core	C-3	FALSE	18162.1	8146	22691	22691	0	0				0	0.0263
		TMA-BRCA-3-USP10.mrxs	2609727a-3136-4879-b8d6-177543632f56	TMA core	B-6	FALSE	30015	5102.5	17638	17584	54	0.3062			TMA-BRCA-3-PTEN.mrxs	1d9217f4-e11e-46ae-b986-cd965c8dc77c	TMA core	C-4	FALSE	21010.5	8179.1	3978	3978	0	0
		TMA-BRCA-3-USP10.mrxs	5d9b9039-ceb8-4342-969d-6012e1da7d91	TMA core	C-1	FALSE	17905.6	9978.4	47890	37873	10017	20.92			TMA-BRCA-3-PTEN.mrxs	df218b6d-e36a-4903-b894-c10321ba8734	TMA core	D-1	FALSE	12888.5	11135.3	23005	21997	1008	4.382
		TMA-BRCA-3-USP10.mrxs	7e9007f7-d606-463f-bf87-f835d6ecc104	TMA core	C-2	FALSE	20310.1	9379.7	11651	11649	2	0.0172			TMA-BRCA-3-PTEN.mrxs	60018420-c7e3-401e-8813-3cb639833f65	TMA core	D-2	FALSE	15482.7	11105.5	21541	20896	645	2.994				4.382	38.04
		TMA-BRCA-3-USP10.mrxs	b77af9e4-f229-4c18-9464-32812e6cec4d	TMA core	C-3	FALSE	22836.8	8901.9	42645	34942	7703	18.06			TMA-BRCA-3-PTEN.mrxs	6c80f97d-ee55-496d-9691-386dd24aab07	TMA core	D-3	FALSE	18159.1	11055.5	20596	20588	8	0.0388				2.994	10.01
		TMA-BRCA-3-USP10.mrxs	62bb8a01-4b5f-498e-a507-aa2b435404a9	TMA core	C-4	FALSE	25262.6	8516.8	15187	15183	4	0.0263			TMA-BRCA-3-PTEN.mrxs	7959c75c-34e8-4b84-a492-a9f27bd65152	TMA core	D-4	FALSE	20885.4	10980.5	9148	9091	57	0.6231				0.0388	10.89
		TMA-BRCA-3-USP10.mrxs	b288536d-da18-4845-84ae-7393f96137d4	TMA core	C-5	FALSE	27767.1	8152	34727	30412	4315	12.43			TMA-BRCA-3-PTEN.mrxs	3eae0e84-b796-4339-a732-3cf94fd6c289	TMA core	E-1	FALSE	13056.5	14107	13449	12379	1070	7.956				0.6231	0.6198
		TMA-BRCA-3-USP10.mrxs	ddb0fa1a-5970-4ac4-a396-5fa4a454d5f3	TMA core	C-6	FALSE	30415.2	7653.8	38516	38431	85	0.2207			TMA-BRCA-3-PTEN.mrxs	b61d251b-32a6-453d-8d63-2648e7ea0241	TMA core	E-2	FALSE	15657.8	14182.1	7271	6983	288	3.961					14.1
		TMA-BRCA-3-USP10.mrxs	08949a8a-b6bf-4084-99ed-e2aeffc4d47d	TMA core	D-1	FALSE	18475.8	12439.6	36797	22799	13998	38.04			TMA-BRCA-3-PTEN.mrxs	bdec71a9-5b86-4d15-8944-e1b525bbe8eb	TMA core	E-3	FALSE	18441.1	14017.6	20731	17708	3023	14.58					0.0403
		TMA-BRCA-3-USP10.mrxs	1ea43cac-d450-488f-85cb-0f6de2639e25	TMA core	D-2	FALSE	21060.5	11981	27261	24533	2728	10.01			TMA-BRCA-3-PTEN.mrxs	d8c3e791-1781-49b8-ace1-feabd58aee49	TMA core	E-4	FALSE	20885.4	14007	3581	3402	179	4.999				7.956	0.5393
		TMA-BRCA-3-USP10.mrxs	f7695603-a4a0-4bc3-860d-ce6ec55108a6	TMA core	D-3	FALSE	23360.4	11533.7	36381	32420	3961	10.89			TMA-BRCA-3-PTEN.mrxs	f44a654b-1428-41ee-a101-c2f85ef75afa	TMA core	F-1	FALSE	13056.5	17022.8	9414	7381	2033	21.6				3.961	0.8122
		TMA-BRCA-3-USP10.mrxs	8aca99bf-1cb6-48a3-84ea-770c73573336	TMA core	D-4	FALSE	25787.9	11139.8	27268	27099	169	0.6198			TMA-BRCA-3-PTEN.mrxs	264088aa-91bc-4fed-937c-8f3b07202923	TMA core	F-2	FALSE	15657.8	17097.9	7560	7154	406	5.37				14.58	0.7747
		TMA-BRCA-3-USP10.mrxs	b8a5bbf4-c2bb-4bc3-a301-a739f046051e	TMA core	D-5	FALSE	28189.1	10842.7	30606	26292	4314	14.1																	4.999	0.5641
		TMA-BRCA-3-USP10.mrxs	95522132-25b2-4c73-982f-f03cfe03670f	TMA core	D-6	FALSE	30665.3	10280.1	12395	12390	5	0.0403
		TMA-BRCA-3-USP10.mrxs	fff71aaa-20ce-49e8-82da-35fe6951ad35	TMA core	E-1	FALSE	19259.6	15082.5	25960	25820	140	0.5393
		TMA-BRCA-3-USP10.mrxs	f6c9a5d3-c5a6-4408-a537-fb98da7b6b84	TMA core	E-2	FALSE	21535.8	15107.5	3078	3053	25	0.8122																	21.6	1.16
		TMA-BRCA-3-USP10.mrxs	54f49243-be11-4d0a-962e-ddb03fa37217	TMA core	E-3	FALSE	23886.9	14182.1	16781	16651	130	0.7747																	5.37	0
		TMA-BRCA-3-USP10.mrxs	0065de53-8075-4654-809c-15da2169f4e9	TMA core	E-4	FALSE	26075.5	13919.5	18615	18510	105	0.5641
		TMA-BRCA-3-USP10.mrxs	b3ce1129-5a63-465d-91e9-76c67bd74b3f	TMA core	E-5	FALSE	28365.2	13639.8	35011	31200	3811	10.89																	10.22	3.841
		TMA-BRCA-3-USP10.mrxs	eab476c8-2a62-44e2-b8a3-42c62c943b0d	TMA core	E-6	FALSE	30665.3	13281.6	2212	2209	3	0.1356																	0.0456	0.0892
		TMA-BRCA-3-USP10.mrxs	2e3b4a57-0bc2-473f-b7fb-bf3256e1609e	TMA core	F-1	FALSE	20285.1	17583.8	20179	19945	234	1.16																	3.368	4.541
		TMA-BRCA-3-USP10.mrxs	fae345b0-be0e-4a09-87e4-7b7de050f3e3	TMA core	F-2	FALSE	22261.1	17258.6	3400	3400	0	0																	1.216	0.3941
		TMA-BRCA-3-USP10.mrxs	1a5897a6-2c89-4f72-b77b-d4f424ed984c	TMA core	F-3	FALSE	24312.1	16641.9	21876	21792	84	0.384																	1.626	12.76
		TMA-BRCA-3-USP10.mrxs	d5b03ce0-9886-4680-b1b6-7395a8fece16	TMA core	F-4	FALSE	26501.3	16521.9	5340	5294	46	0.8614																	1.028	1.789
																													0.1379	0.0396
																													0.3692	0.8342
		Image	Object ID	Object type	Name	Missing	Centroid X µm	Centroid Y µm	Num Detections	Num Negative	Num Positive	Positive %			Image	Object ID	Object type	Name	Missing	Centroid X µm	Centroid Y µm	Num Detections	Num Negative	Num Positive	Positive %				5.691	13.19
		TMA-BRCA-4-USP10.mrxs	0069f41a-ac15-4b42-a3a3-d86b97a6b9f7	TMA core	A-1	FALSE	16212.4	3978.4	4634	4456	178	3.841			TMA-BRCA-4-PTEN.mrxs	ea7779cc-91c7-4b17-b126-a8918309af0e	TMA core	A-1	FALSE	12866.3	2724.2	17955	16120	1835	10.22				1.479	1.867
		TMA-BRCA-4-USP10.mrxs	20029b4d-d2b9-4445-ab62-c2495ffd4101	TMA core	A-2	FALSE	18486.4	3871.4	2241	2239	2	0.0892			TMA-BRCA-4-PTEN.mrxs	321b6dee-a707-44bc-9b77-68755def6e69	TMA core	A-2	FALSE	16033	2313.4	2192	2191	1	0.0456				0.025	8.092
		TMA-BRCA-4-USP10.mrxs	231c9147-9f70-458e-8b58-78858d4d7274	TMA core	A-3	FALSE	21129.9	4056.2	991	946	45	4.541			TMA-BRCA-4-PTEN.mrxs	9dbadf4d-1d46-4161-a53b-1ad20b90d2fe	TMA core	A-3	FALSE	18320.4	2042.3	14193	13715	478	3.368				20.9	5.795
		TMA-BRCA-4-USP10.mrxs	5a3f0627-0e0c-4ec8-a4ef-80d4668b0e18	TMA core	A-4	FALSE	23864.7	4192.3	5328	5307	21	0.3941			TMA-BRCA-4-PTEN.mrxs	fce435d5-d7c9-4457-8c4d-83c892e3c9e2	TMA core	A-4	FALSE	21091.1	1856.7	10938	10805	133	1.216				2.299	9.786
		TMA-BRCA-4-USP10.mrxs	4f0bb62c-79d2-4774-8d51-ce7d879aca64	TMA core	A-5	FALSE	26636.2	4383.6	8917	7779	1138	12.76			TMA-BRCA-4-PTEN.mrxs	4860aa9c-4a9d-4fc4-b911-0f45ea481fdc	TMA core	A-5	FALSE	23892.7	1949.5	18633	18330	303	1.626				0.884	19.34
		TMA-BRCA-4-USP10.mrxs	1fec55c6-0554-42b4-af1e-dca50de3de44	TMA core	A-6	FALSE	29549.6	4632.7	9334	9167	167	1.789			TMA-BRCA-4-PTEN.mrxs	da835db0-7eb6-4703-a49d-483aae7b31eb	TMA core	A-6	FALSE	26642.8	1949.5	10704	10594	110	1.028				2.583	1.799
		TMA-BRCA-4-USP10.mrxs	c8e1d715-2260-4ba8-8c48-752acdf4a7ef	TMA core	B-1	FALSE	16095.7	6956.3	2526	2525	1	0.0396			TMA-BRCA-4-PTEN.mrxs	30818839-7812-4455-a3de-dbcdcd0c19c5	TMA core	B-1	FALSE	12990.1	5426.4	12326	12309	17	0.1379				0.4193	4.091
		TMA-BRCA-4-USP10.mrxs	8d4990b3-2fcb-43b9-affe-652d28dcb5c0	TMA core	B-2	FALSE	18474.6	6738	25532	25319	213	0.8342			TMA-BRCA-4-PTEN.mrxs	543e883c-da41-4d01-9170-ac395165b61b	TMA core	B-2	FALSE	16033	5077.5	24916	24824	92	0.3692				9.985	5.825
		TMA-BRCA-4-USP10.mrxs	f84c078c-95bb-4250-aadf-b4ed30ccd617	TMA core	B-3	FALSE	21354.6	7118.1	19817	17203	2614	13.19			TMA-BRCA-4-PTEN.mrxs	88f8ff29-771e-4644-95d6-207fb9179238	TMA core	B-3	FALSE	18784.4	5177.6	21577	20349	1228	5.691				0.2653	0.0458
		TMA-BRCA-4-USP10.mrxs	7a4a34bb-0f9c-41f2-8db4-08df3c618564	TMA core	B-4	FALSE	23935.4	7084.4	25119	24650	469	1.867			TMA-BRCA-4-PTEN.mrxs	70d51e2d-3bdf-4b53-be04-ead6b53598e1	TMA core	B-4	FALSE	21369.5	4713.6	24739	24373	366	1.479				13.23	9.092
		TMA-BRCA-4-USP10.mrxs	613eb799-9fb6-45af-a2e4-1f4197988f14	TMA core	B-5	FALSE	26683.8	7254.6	19549	17967	1582	8.092			TMA-BRCA-4-PTEN.mrxs	eea2edcb-745c-41db-a34b-3123795a9855	TMA core	B-5	FALSE	23892.7	4713.6	20028	20023	5	0.025				0.6054	0.0851
		TMA-BRCA-4-USP10.mrxs	1b90a9f8-c5a3-4e04-852c-1035738d3992	TMA core	B-6	FALSE	29305.7	7716.6	14461	13623	838	5.795			TMA-BRCA-4-PTEN.mrxs	064ea640-52d7-44c7-b4c2-9f84e0b527dc	TMA core	B-6	FALSE	26642.8	4713.6	885	700	185	20.9				17.74	0
		TMA-BRCA-4-USP10.mrxs	9c76edb4-ec14-4410-9cb3-b882d4abecb0	TMA core	C-1	FALSE	15945	9549.1	11997	10823	1174	9.786			TMA-BRCA-4-PTEN.mrxs	33dd5920-1636-48df-965f-db482aa56b92	TMA core	C-1	FALSE	13306.6	8329.2	24924	24351	573	2.299				24.77	10.25
		TMA-BRCA-4-USP10.mrxs	e67fbe02-12dd-43b2-8421-04c3d7f52b95	TMA core	C-2	FALSE	18385.7	9761.8	27633	22289	5344	19.34			TMA-BRCA-4-PTEN.mrxs	9ec1254b-df12-49c3-907d-8d283dd4e3f8	TMA core	C-2	FALSE	16283.1	8129.1	22850	22648	202	0.884				5.737	2.368
		TMA-BRCA-4-USP10.mrxs	0207a9b7-d952-4916-8bbc-f02e9253e507	TMA core	C-3	FALSE	21251.5	9860.3	945	928	17	1.799			TMA-BRCA-4-PTEN.mrxs	e9280cfd-a35b-4faa-92c3-3862a6ca7e4c	TMA core	C-3	FALSE	19064.2	7605.1	968	943	25	2.583				0.3127	0.2699
		TMA-BRCA-4-USP10.mrxs	8c2d5e23-92f9-44e1-9b1e-7e35d132e8b3	TMA core	C-4	FALSE	25446.9	10052.4	9850	9447	403	4.091			TMA-BRCA-4-PTEN.mrxs	8abc0815-8362-44a3-bf10-ee8385fc101e	TMA core	C-4	FALSE	21587.5	7574.2	9063	9025	38	0.4193				19.72	4.707
		TMA-BRCA-4-USP10.mrxs	6fa930d6-9bf6-4c68-aa3a-bbf679a3aea9	TMA core	D-1	FALSE	15843.8	12442.4	6678	6289	389	5.825			TMA-BRCA-4-PTEN.mrxs	22e0e17b-9dd8-4761-be48-aba35fc14fc0	TMA core	C-5	FALSE	23832.3	7883.5	7317	7239	78	1.066				15.75	4.49
		TMA-BRCA-4-USP10.mrxs	d55d72df-86a3-4a9d-ad32-63ceccc16a9b	TMA core	D-2	FALSE	18681.9	12763.4	2183	2182	1	0.0458			TMA-BRCA-4-PTEN.mrxs	ef81320b-ffc6-449c-9019-83d97e5cf42b	TMA core	D-1	FALSE	13631.8	11005.5	20862	18779	2083	9.985				2.924	3.905
		TMA-BRCA-4-USP10.mrxs	9f461c7a-8e71-49dd-a8c3-a5ad056b58aa	TMA core	D-3	FALSE	21189.7	12568.9	6632	6029	603	9.092			TMA-BRCA-4-PTEN.mrxs	3b6c8a35-0c1b-486e-8eaf-a25f6aa6d2bc	TMA core	D-2	FALSE	16558.3	10705.3	3016	3008	8	0.2653				0.2719	0
		TMA-BRCA-4-USP10.mrxs	39ee64b3-c65e-40c7-9181-ca9b10f663df	TMA core	D-4	FALSE	23865.7	12763.4	5874	5869	5	0.0851			TMA-BRCA-4-PTEN.mrxs	1cec11f0-2132-4307-a012-b474948d5c5c	TMA core	D-3	FALSE	19384.7	10405.2	19895	17263	2632	13.23
		TMA-BRCA-4-USP10.mrxs	0cef6998-b808-4f06-8c22-c417d462d1a6	TMA core	E-1	FALSE	15887.6	15231.3	25	25	0	0			TMA-BRCA-4-PTEN.mrxs	ea39b906-7d22-4f56-9c88-78c8ae05a794	TMA core	D-4	FALSE	22186.3	10374.3	6938	6896	42	0.6054
		TMA-BRCA-4-USP10.mrxs	1a5380e9-9c24-45a5-8ac9-6190edf25f4b	TMA core	E-2	FALSE	18218.3	15221.6	8670	7781	889	10.25			TMA-BRCA-4-PTEN.mrxs	01f8a4bc-abc6-4c22-b450-bb0034a0f08a	TMA core	E-1	FALSE	13941.1	13831.5	6301	5183	1118	17.74
		TMA-BRCA-4-USP10.mrxs	b8012c5c-dbf3-4458-aa00-cc781211c54d	TMA core	E-3	FALSE	21155.2	15231.3	13050	12741	309	2.368			TMA-BRCA-4-PTEN.mrxs	2f8711b7-2d5b-47fa-a555-f4d086c193b4	TMA core	E-2	FALSE	16960.4	13345.7	9088	6837	2251	24.77
		TMA-BRCA-4-USP10.mrxs	b9d853d1-a88a-4639-9997-7ecbf40b4bbe	TMA core	E-4	FALSE	23705.2	15445.2	4816	4803	13	0.2699			TMA-BRCA-4-PTEN.mrxs	6d836a1e-deb0-4396-b167-0df65690cc84	TMA core	E-3	FALSE	19694	13231.2	10982	10352	630	5.737
		TMA-BRCA-4-USP10.mrxs	95ab1f9f-b3d0-4c72-b666-a679acaa6c39	TMA core	F-1	FALSE	15736.8	17997.8	3017	2875	142	4.707			TMA-BRCA-4-PTEN.mrxs	9d69a2a8-3cf5-4193-bdde-485baa63efab	TMA core	E-4	FALSE	22341	12983.7	7036	7014	22	0.3127
		TMA-BRCA-4-USP10.mrxs	20987626-8e56-48bd-ad9d-b1e05a01c278	TMA core	F-2	FALSE	18152.6	18190.7	5657	5403	254	4.49			TMA-BRCA-4-PTEN.mrxs	23413228-1aee-4960-a6a1-37203020537f	TMA core	F-1	FALSE	14281.4	16348.1	10086	8097	1989	19.72
		TMA-BRCA-4-USP10.mrxs	0d68fb50-5447-4718-9f94-1d3b3968d105	TMA core	F-3	FALSE	20985	18134	9936	9548	388	3.905			TMA-BRCA-4-PTEN.mrxs	c2c1c62e-192f-4926-992a-42a2dd57b25f	TMA core	F-2	FALSE	17176.9	16326.3	8305	6997	1308	15.75
		TMA-BRCA-4-USP10.mrxs	5e67ef5a-5dbc-4e88-8ce1-e2f955e639c7	TMA core	F-4	FALSE	23612.8	18114.5	3559	3559	0	0			TMA-BRCA-4-PTEN.mrxs	cdf8ac75-ce99-4d98-9383-2d298ab63891	TMA core	F-3	FALSE	19972.4	15778.7	20864	20254	610	2.924
															TMA-BRCA-4-PTEN.mrxs	8bc72ba4-2150-4ece-b650-96f629b729e2	TMA core	F-4	FALSE	22433.8	15593.1	7356	7336	20	0.2719

## Sheet: Figure 4
Fig 4/B		AGR3	3.55322	2.06e-37
		PCSK1	3.41981	1.47e-35
		SLC39A6	3.40291	1.78e-35					K-Means 3 Features cluster 1											K-Means 3 Features cluster 2											K-Means 3 Features cluster 3
		FXYD3	3.45859	2.97e-35					List	Name	ID	FeatureType		FeatureName	Cluster 1 Log2 Fold Change	Cluster 1 P-Value				List	Name	ID	FeatureType		FeatureName	Cluster 2 Log2 Fold Change	Cluster 2 P-Value				List	Name	ID	FeatureType			FeatureName	Cluster 3 Log2 Fold Change	Cluster 3 P-Value
		ZG16B	3.47815	6.97e-35					HALLMARKS-PIK-AKT	ACACA	ENSG00000278540	Gene Expression		PLA2G12A	1,799365356	1,83E-12				HALLMARKS-PIK-AKT	ACACA	ENSG00000278540	Gene Expression		MKNK2	0,364152688	0,182437864				HALLMARKS-PIK-AKT	ACACA	ENSG00000278540	Gene Expression			CXCR4	8,927890563	2,74E-206
		AGR2	3.50019	1.02e-34					HALLMARKS-PIK-AKT	ACTR2	ENSG00000138071	Gene Expression		ARF1	1,640423453	1,81E-11				HALLMARKS-PIK-AKT	ACTR2	ENSG00000138071	Gene Expression		MTRNR2L12	3,521090095	9,45E-90				HALLMARKS-PIK-AKT	ACTR2	ENSG00000138071	Gene Expression			MAP2K3	2,163869725	1,05E-10
		PIP	3.37145	9.33e-34					HALLMARKS-PIK-AKT	ACTR3	ENSG00000115091	Gene Expression		HSP90B1	1,450609339	2,51E-09				HALLMARKS-PIK-AKT	ACTR3	ENSG00000115091	Gene Expression		MTRNR2L8	3,212269528	2,12E-71				HALLMARKS-PIK-AKT	ACTR3	ENSG00000115091	Gene Expression			GRB2	1,682409706	2,90E-06
		TMEM238	3.35366	4.39e-33					HALLMARKS-PIK-AKT	ADCY2	ENSG00000078295	Gene Expression		DDIT3	1,440779201	5,11E-09				HALLMARKS-PIK-AKT	ADCY2	ENSG00000078295	Gene Expression		MT-ATP8	3,17427109	2,37E-70				HALLMARKS-PIK-AKT	ADCY2	ENSG00000078295	Gene Expression			EIF4E	1,697696577	4,32E-06
		MGST1	3.24227	4.54e-33					HALLMARKS-PIK-AKT	AKT1	ENSG00000142208	Gene Expression		YWHAB	1,388935442	8,88E-09				HALLMARKS-PIK-AKT	AKT1	ENSG00000142208	Gene Expression		MT-ATP6	3,016007733	2,74E-63				HALLMARKS-PIK-AKT	AKT1	ENSG00000142208	Gene Expression			PFN1	1,418773461	0,000182784
		SCG3	3.41188	8.23e-33					HALLMARKS-PIK-AKT	AKT1S1	ENSG00000204673	Gene Expression		CSNK2B	1,191877386	1,64E-06				HALLMARKS-PIK-AKT	AKT1S1	ENSG00000204673	Gene Expression		MT-ND4L	2,98861232	1,32E-61				HALLMARKS-PIK-AKT	AKT1S1	ENSG00000204673	Gene Expression			ACTR2	1,331053518	0,000349615
		SERPINA6	3.27554	8.32e-33					HALLMARKS-PIK-AKT	AP2M1	ENSG00000161203	Gene Expression		PPP1CA	1,147830699	3,57E-06				HALLMARKS-PIK-AKT	AP2M1	ENSG00000161203	Gene Expression		MT-ND6	3,00976828	1,66E-60				HALLMARKS-PIK-AKT	AP2M1	ENSG00000161203	Gene Expression			CDKN1A	1,277669266	0,001341487
		CLEC3A	3.28516	1.64e-32					HALLMARKS-PIK-AKT	ARF1	ENSG00000143761	Gene Expression		AP2M1	1,082962741	1,07E-05				HALLMARKS-PIK-AKT	ARF1	ENSG00000143761	Gene Expression		MT-ND1	2,901932152	1,29E-57				HALLMARKS-PIK-AKT	ARF1	ENSG00000143761	Gene Expression			ARHGDIA	1,166438738	0,00285648
		ACOX2	3.31286	3.44e-32					HALLMARKS-PIK-AKT	ARHGDIA	ENSG00000141522	Gene Expression		CALR	1,037471965	1,33E-05				HALLMARKS-PIK-AKT	ARHGDIA	ENSG00000141522	Gene Expression		MT-ND3	2,879106338	9,66E-57				HALLMARKS-PIK-AKT	ARHGDIA	ENSG00000141522	Gene Expression			ACTR3	1,133007793	0,003688062
		SERPINA1	3.18904	3.73e-32					HALLMARKS-PIK-AKT	ARPC3	ENSG00000111229	Gene Expression		RAC1	0,98728725	3,61E-05				HALLMARKS-PIK-AKT	ARPC3	ENSG00000111229	Gene Expression		MT-ND5	2,85110386	2,58E-55				HALLMARKS-PIK-AKT	ARPC3	ENSG00000111229	Gene Expression			ARPC3	1,083021503	0,009069421
		SERPINA3	3.20012	4.62e-32					HALLMARKS-PIK-AKT	ATF1	ENSG00000123268	Gene Expression		ARPC3	0,935017243	9,97E-05				HALLMARKS-PIK-AKT	ATF1	ENSG00000123268	Gene Expression		MT-ND2	2,814462741	9,26E-54				HALLMARKS-PIK-AKT	ATF1	ENSG00000123268	Gene Expression			UBE2D3	1,065533389	0,010225383
		CPB1	3.18008	5.48e-32					HALLMARKS-PIK-AKT	CAB39	ENSG00000135932	Gene Expression		CFL1	0,919966267	0,000111455				HALLMARKS-PIK-AKT	CAB39	ENSG00000135932	Gene Expression		MT-CO3	2,812060189	9,26E-54				HALLMARKS-PIK-AKT	CAB39	ENSG00000135932	Gene Expression			UBE2N	0,910842346	0,030696644
		MDK	3.15539	1.09e-31					HALLMARKS-PIK-AKT	CAB39L	ENSG00000102547	Gene Expression		SQSTM1	0,782982044	0,001082221				HALLMARKS-PIK-AKT	CAB39L	ENSG00000102547	Gene Expression		MT-CO2	2,808448774	1,29E-53				HALLMARKS-PIK-AKT	CAB39L	ENSG00000102547	Gene Expression			RAC1	0,93528405	0,031711586
		RAB25	3.33723	1.27e-31					HALLMARKS-PIK-AKT	CALR	ENSG00000179218	Gene Expression		CLTC	0,810055095	0,001136738				HALLMARKS-PIK-AKT	CALR	ENSG00000179218	Gene Expression		MT-CYB	2,783741114	1,55E-52				HALLMARKS-PIK-AKT	CALR	ENSG00000179218	Gene Expression			CFL1	0,879365938	0,047146817
		S100A1	3.22081	1.48e-31					HALLMARKS-PIK-AKT	CAMK4	ENSG00000152495	Gene Expression		UBE2N	0,765553123	0,002438214				HALLMARKS-PIK-AKT	CAMK4	ENSG00000152495	Gene Expression		MT-CO1	2,730580766	3,57E-50				HALLMARKS-PIK-AKT	CAMK4	ENSG00000152495	Gene Expression			AP2M1	0,771902034	0,074729966
		MGP	3.2241	1.55e-31					HALLMARKS-PIK-AKT	CDK1	ENSG00000170312	Gene Expression		PFN1	0,618828825	0,011234304				HALLMARKS-PIK-AKT	CDK1	ENSG00000170312	Gene Expression		MT-ND4	2,696040776	1,06E-48				HALLMARKS-PIK-AKT	CDK1	ENSG00000170312	Gene Expression			CSNK2B	0,597113842	0,196340592
		CHGB	3.21177	1.66e-31					HALLMARKS-PIK-AKT	CDK2	ENSG00000123374	Gene Expression		ARHGDIA	0,492652564	0,060194712				HALLMARKS-PIK-AKT	CDK2	ENSG00000123374	Gene Expression		PGGHG	2,350536989	4,46E-33				HALLMARKS-PIK-AKT	CDK2	ENSG00000123374	Gene Expression			PPP1CA	0,39631498	0,444735912
		EPCAM	3.16907	4.72e-31					HALLMARKS-PIK-AKT	CDK4	ENSG00000135446	Gene Expression		ACTR3	0,420002555	0,101607043				HALLMARKS-PIK-AKT	CDK4	ENSG00000135446	Gene Expression		XIST	2,241844838	5,48E-30				HALLMARKS-PIK-AKT	CDK4	ENSG00000135446	Gene Expression			CALR	0,443457635	0,449304151
		WFDC2	3.09627	1.17e-30					HALLMARKS-PIK-AKT	CDKN1A	ENSG00000124762	Gene Expression		ACTR2	0,391068542	0,131186616				HALLMARKS-PIK-AKT	CDKN1A	ENSG00000124762	Gene Expression		AC020916,1	2,112712195	2,53E-25				HALLMARKS-PIK-AKT	CDKN1A	ENSG00000124762	Gene Expression			CLTC	0,313287901	0,57949561
		IGFBP2	3.08808	1.82e-30					HALLMARKS-PIK-AKT	CDKN1B	ENSG00000111276	Gene Expression		CDKN1A	0,254985502	0,350807757				HALLMARKS-PIK-AKT	CDKN1B	ENSG00000111276	Gene Expression		MIR29B2CHG	2,058777265	3,85E-24				HALLMARKS-PIK-AKT	CDKN1B	ENSG00000111276	Gene Expression			YWHAB	0,321760798	0,658643313
		DNAJC12	3.16033	1.87e-30					HALLMARKS-PIK-AKT	CFL1	ENSG00000172757	Gene Expression		GRB2	0,061456893	0,986967659				HALLMARKS-PIK-AKT	CFL1	ENSG00000172757	Gene Expression		CAPN8	1,909683558	5,62E-21				HALLMARKS-PIK-AKT	CFL1	ENSG00000172757	Gene Expression			VIM	9,715223463	0
		LTF	3.21368	2.41e-30					HALLMARKS-PIK-AKT	CLTC	ENSG00000141367	Gene Expression		AGR3	3,553216235	2,06E-37				HALLMARKS-PIK-AKT	CLTC	ENSG00000141367	Gene Expression		AC016831,5	1,92072212	5,86E-21				HALLMARKS-PIK-AKT	CLTC	ENSG00000141367	Gene Expression			GSTP1	9,457920227	4,76E-285
		NAXE	3.15418	2.56e-30					HALLMARKS-PIK-AKT	CSNK2B	ENSG00000204435	Gene Expression		PCSK1	3,419809445	1,47E-35				HALLMARKS-PIK-AKT	CSNK2B	ENSG00000204435	Gene Expression		FTX	1,869548214	7,74E-20				HALLMARKS-PIK-AKT	CSNK2B	ENSG00000204435	Gene Expression			ANXA1	8,882298741	3,12E-272
		TSTD1	3.04196	4.97e-30					HALLMARKS-PIK-AKT	CXCR4	ENSG00000121966	Gene Expression		SLC39A6	3,402907703	1,78E-35				HALLMARKS-PIK-AKT	CXCR4	ENSG00000121966	Gene Expression		SLC5A3	1,848828488	1,27E-17				HALLMARKS-PIK-AKT	CXCR4	ENSG00000121966	Gene Expression			TYROBP	9,223390239	9,13E-272
		CST6	3.22586	5.35e-30					HALLMARKS-PIK-AKT	DAPP1	ENSG00000070190	Gene Expression		FXYD3	3,458590077	2,97E-35				HALLMARKS-PIK-AKT	DAPP1	ENSG00000070190	Gene Expression		NEAT1	1,664099684	3,09E-16				HALLMARKS-PIK-AKT	DAPP1	ENSG00000070190	Gene Expression			YBX3	9,466853352	5,67E-258
		CALML3	3.16337	7.58e-30					HALLMARKS-PIK-AKT	DDIT3	ENSG00000175197	Gene Expression		ZG16B	3,478150942	6,97E-35				HALLMARKS-PIK-AKT	DDIT3	ENSG00000175197	Gene Expression		KCNQ1OT1	1,752325178	6,14E-16				HALLMARKS-PIK-AKT	DDIT3	ENSG00000175197	Gene Expression			IGFBP7	10,40128443	3,60E-254
		PKIB	3.0943	9.42e-30					HALLMARKS-PIK-AKT	DUSP3	ENSG00000108861	Gene Expression		AGR2	3,500194496	1,02E-34				HALLMARKS-PIK-AKT	DUSP3	ENSG00000108861	Gene Expression		SMG1	1,595477905	1,93E-14				HALLMARKS-PIK-AKT	DUSP3	ENSG00000108861	Gene Expression			PLIN2	8,855398504	1,95E-246
		KRT7	3.1407	1.03e-29					HALLMARKS-PIK-AKT	E2F1	ENSG00000101412	Gene Expression		PIP	3,371451042	9,33E-34				HALLMARKS-PIK-AKT	E2F1	ENSG00000101412	Gene Expression		AC016831,1	1,616163723	3,52E-14				HALLMARKS-PIK-AKT	E2F1	ENSG00000101412	Gene Expression			HLA-DPA1	8,817564912	1,66E-244
		EPHX1	3.11137	1.58e-29					HALLMARKS-PIK-AKT	ECSIT	ENSG00000130159	Gene Expression		TMEM238	3,353655723	4,39E-33				HALLMARKS-PIK-AKT	ECSIT	ENSG00000130159	Gene Expression		PLCG2	1,616059178	1,30E-13				HALLMARKS-PIK-AKT	ECSIT	ENSG00000130159	Gene Expression			MARCKS	9,240024187	3,97E-242
		COX6C	2.99077	3.24e-29					HALLMARKS-PIK-AKT	EGFR	ENSG00000146648	Gene Expression		MGST1	3,24227316	4,54E-33				HALLMARKS-PIK-AKT	EGFR	ENSG00000146648	Gene Expression		MALAT1	1,50578765	2,48E-13				HALLMARKS-PIK-AKT	EGFR	ENSG00000146648	Gene Expression			LAPTM5	8,8116323	2,14E-241
		PAFAH1B3	3.09658	3.36e-29					HALLMARKS-PIK-AKT	EIF4E	ENSG00000151247	Gene Expression		SCG3	3,411875139	8,23E-33				HALLMARKS-PIK-AKT	EIF4E	ENSG00000151247	Gene Expression		RBM5	1,526881171	4,48E-13				HALLMARKS-PIK-AKT	EIF4E	ENSG00000151247	Gene Expression			FCER1G	9,065472119	7,76E-228
		CA2	2.99204	3.54e-29					HALLMARKS-PIK-AKT	FASLG	ENSG00000117560	Gene Expression		SERPINA6	3,275541394	8,32E-33				HALLMARKS-PIK-AKT	FASLG	ENSG00000117560	Gene Expression		SEMA4A	1,571574367	5,11E-13				HALLMARKS-PIK-AKT	FASLG	ENSG00000117560	Gene Expression			SPARC	10,42145742	5,96E-227
		NQO1	3.09149	3.55e-29					HALLMARKS-PIK-AKT	FGF17	ENSG00000158815	Gene Expression		CLEC3A	3,285163831	1,64E-32				HALLMARKS-PIK-AKT	FGF17	ENSG00000158815	Gene Expression		POLR2J3	1,489615124	9,28E-13				HALLMARKS-PIK-AKT	FGF17	ENSG00000158815	Gene Expression			HIF1A	8,779972526	1,29E-223
		TMEM47	3.08882	4.76e-29					HALLMARKS-PIK-AKT	FGF22	ENSG00000070388	Gene Expression		ACOX2	3,31286263	3,44E-32				HALLMARKS-PIK-AKT	FGF22	ENSG00000070388	Gene Expression		DNAAF1	1,501572829	2,92E-12				HALLMARKS-PIK-AKT	FGF22	ENSG00000070388	Gene Expression			CLEC2B	9,802254735	4,07E-217
		RTN1	3.03847	5.25e-29					HALLMARKS-PIK-AKT	FGF6	ENSG00000111241	Gene Expression		SERPINA1	3,189035155	3,73E-32				HALLMARKS-PIK-AKT	FGF6	ENSG00000111241	Gene Expression		INTS6	1,424488116	4,38E-11				HALLMARKS-PIK-AKT	FGF6	ENSG00000111241	Gene Expression			AIF1	8,969514183	2,24E-216
		KCNK15	3.18055	1.48e-28					HALLMARKS-PIK-AKT	GNA14	ENSG00000156049	Gene Expression		SERPINA3	3,200122792	4,62E-32				HALLMARKS-PIK-AKT	GNA14	ENSG00000156049	Gene Expression		PIAS2	1,427219204	9,23E-11				HALLMARKS-PIK-AKT	GNA14	ENSG00000156049	Gene Expression			HLA-DQA1	9,087256042	4,10E-216
		SCCPDH	3.04808	2.67e-28					HALLMARKS-PIK-AKT	GNGT1	ENSG00000127928	Gene Expression		CPB1	3,180078871	5,48E-32				HALLMARKS-PIK-AKT	GNGT1	ENSG00000127928	Gene Expression		GABPB1-AS1	1,341826972	9,26E-10				HALLMARKS-PIK-AKT	GNGT1	ENSG00000127928	Gene Expression			ZEB2	9,230050688	2,66E-208
		AZGP1	2.91412	3.85e-28					HALLMARKS-PIK-AKT	GRB2	ENSG00000177885	Gene Expression		MDK	3,155393072	1,09E-31				HALLMARKS-PIK-AKT	GRB2	ENSG00000177885	Gene Expression		LINC-PINT	1,269841859	3,26E-09				HALLMARKS-PIK-AKT	GRB2	ENSG00000177885	Gene Expression			GPR183	9,900977235	1,18E-207
		KRT19	2.9206	4.89e-28					HALLMARKS-PIK-AKT	GSK3B	ENSG00000082701	Gene Expression		RAB25	3,337232941	1,27E-31				HALLMARKS-PIK-AKT	GSK3B	ENSG00000082701	Gene Expression		FAM102A	1,262535574	6,84E-09				HALLMARKS-PIK-AKT	GSK3B	ENSG00000082701	Gene Expression			FABP5	8,959690078	1,44E-207
		SMIM22	2.98396	5.04e-28					HALLMARKS-PIK-AKT	HRAS	ENSG00000174775	Gene Expression		S100A1	3,220805593	1,48E-31				HALLMARKS-PIK-AKT	HRAS	ENSG00000174775	Gene Expression		GRIA2	1,225157271	8,71E-09				HALLMARKS-PIK-AKT	HRAS	ENSG00000174775	Gene Expression			LYZ	10,09823524	4,07E-206
		APOD	2.91783	6.16e-28					HALLMARKS-PIK-AKT	HSP90B1	ENSG00000166598	Gene Expression		MGP	3,224100941	1,55E-31				HALLMARKS-PIK-AKT	HSP90B1	ENSG00000166598	Gene Expression		SLC25A44	1,284236032	1,57E-08				HALLMARKS-PIK-AKT	HSP90B1	ENSG00000166598	Gene Expression			SRGN	7,668574058	8,92E-203
		MRPS30	2.96982	6.78e-28					HALLMARKS-PIK-AKT	IL2RG	ENSG00000147168	Gene Expression		CHGB	3,211767287	1,66E-31				HALLMARKS-PIK-AKT	IL2RG	ENSG00000147168	Gene Expression		VMP1	1,214256899	2,24E-08				HALLMARKS-PIK-AKT	IL2RG	ENSG00000147168	Gene Expression			TCF4	9,770840556	1,13E-197
		TSPAN13	2.95277	7.81e-28					HALLMARKS-PIK-AKT	IL4	ENSG00000113520	Gene Expression		EPCAM	3,169070686	4,72E-31				HALLMARKS-PIK-AKT	IL4	ENSG00000113520	Gene Expression		CHORDC1	1,189680033	5,92E-08				HALLMARKS-PIK-AKT	IL4	ENSG00000113520	Gene Expression			IFI27	8,661678145	8,71E-196
		PERP	3.01867	1.98e-27					HALLMARKS-PIK-AKT	IRAK4	ENSG00000198001	Gene Expression		WFDC2	3,096273205	1,17E-30				HALLMARKS-PIK-AKT	IRAK4	ENSG00000198001	Gene Expression		IGHA1	10,19983051	1,26E-07				HALLMARKS-PIK-AKT	IRAK4	ENSG00000198001	Gene Expression			C1QA	8,539751176	2,67E-192
		CD24	3.00425	2.18e-27					HALLMARKS-PIK-AKT	ITPR2	ENSG00000123104	Gene Expression		IGFBP2	3,088081338	1,82E-30				HALLMARKS-PIK-AKT	ITPR2	ENSG00000123104	Gene Expression		RBM6	1,153055107	1,67E-07				HALLMARKS-PIK-AKT	ITPR2	ENSG00000123104	Gene Expression			CTSS	8,74832265	4,24E-191
		CLDN3	2.98619	2.34e-27					HALLMARKS-PIK-AKT	LCK	ENSG00000182866	Gene Expression		DNAJC12	3,160325963	1,87E-30				HALLMARKS-PIK-AKT	LCK	ENSG00000182866	Gene Expression		HNRNPU	1,127702459	1,83E-07				HALLMARKS-PIK-AKT	LCK	ENSG00000182866	Gene Expression			C1QB	8,748673031	2,34E-190
		CYB5A	2.86037	3.06e-27					HALLMARKS-PIK-AKT	MAP2K3	ENSG00000034152	Gene Expression		LTF	3,213677669	2,41E-30				HALLMARKS-PIK-AKT	MAP2K3	ENSG00000034152	Gene Expression		FUS	1,110165156	3,36E-07				HALLMARKS-PIK-AKT	MAP2K3	ENSG00000034152	Gene Expression			RGS1	8,849938924	2,90E-189
		SPINT2	2.84109	3.99e-27					HALLMARKS-PIK-AKT	MAP2K6	ENSG00000108984	Gene Expression		NAXE	3,154180024	2,56E-30				HALLMARKS-PIK-AKT	MAP2K6	ENSG00000108984	Gene Expression		HNRNPH1	1,095226047	4,56E-07				HALLMARKS-PIK-AKT	MAP2K6	ENSG00000108984	Gene Expression			BGN	10,02832649	3,72E-189
		CP	2.91461	4.47e-27					HALLMARKS-PIK-AKT	MAP3K7	ENSG00000135341	Gene Expression		TSTD1	3,041957671	4,97E-30				HALLMARKS-PIK-AKT	MAP3K7	ENSG00000135341	Gene Expression		CDHR3	1,127987201	6,46E-07				HALLMARKS-PIK-AKT	MAP3K7	ENSG00000135341	Gene Expression			APOE	8,067388318	3,55E-187
		CARTPT	2.88362	4.94e-27					HALLMARKS-PIK-AKT	MAPK1	ENSG00000100030	Gene Expression		CST6	3,225859393	5,35E-30				HALLMARKS-PIK-AKT	MAPK1	ENSG00000100030	Gene Expression		NKTR	1,066618778	1,17E-06				HALLMARKS-PIK-AKT	MAPK1	ENSG00000100030	Gene Expression			CAVIN1	9,501173425	4,79E-187
		PLAAT4	2.93358	7.93e-27					HALLMARKS-PIK-AKT	MAPK10	ENSG00000109339	Gene Expression		CALML3	3,163366262	7,58E-30				HALLMARKS-PIK-AKT	MAPK10	ENSG00000109339	Gene Expression		ZNF207	1,038863786	2,89E-06				HALLMARKS-PIK-AKT	MAPK10	ENSG00000109339	Gene Expression			HTRA1	8,427493193	5,23E-185
		KRTCAP3	2.98608	1.03e-26					HALLMARKS-PIK-AKT	MAPK8	ENSG00000107643	Gene Expression		PKIB	3,094300141	9,42E-30				HALLMARKS-PIK-AKT	MAPK8	ENSG00000107643	Gene Expression		TSPYL2	1,045007087	3,11E-06				HALLMARKS-PIK-AKT	MAPK8	ENSG00000107643	Gene Expression			HLA-DPB1	7,853748905	2,63E-183
		EDIL3	2.85408	1.84e-26					HALLMARKS-PIK-AKT	MAPK9	ENSG00000050748	Gene Expression		KRT7	3,140696298	1,03E-29				HALLMARKS-PIK-AKT	MAPK9	ENSG00000050748	Gene Expression		THUMPD3-AS1	1,044389254	3,41E-06				HALLMARKS-PIK-AKT	MAPK9	ENSG00000050748	Gene Expression			COL6A2	9,912684668	3,41E-181
		C3orf14	2.88838	1.85e-26					HALLMARKS-PIK-AKT	MAPKAP1	ENSG00000119487	Gene Expression		EPHX1	3,111374318	1,58E-29				HALLMARKS-PIK-AKT	MAPKAP1	ENSG00000119487	Gene Expression		ARIH1	1,021078168	6,33E-06				HALLMARKS-PIK-AKT	MAPKAP1	ENSG00000119487	Gene Expression			SLC2A3	8,946330913	1,46E-178
		HACD3	2.87878	2.02e-26					HALLMARKS-PIK-AKT	MKNK1	ENSG00000079277	Gene Expression		COX6C	2,990772219	3,24E-29				HALLMARKS-PIK-AKT	MKNK1	ENSG00000079277	Gene Expression		ELMSAN1	1,016359875	9,85E-06				HALLMARKS-PIK-AKT	MKNK1	ENSG00000079277	Gene Expression			SGK1	7,495771698	1,70E-178
		NAT1	2.88227	2.04e-26					HALLMARKS-PIK-AKT	MKNK2	ENSG00000099875	Gene Expression		PAFAH1B3	3,096576513	3,36E-29				HALLMARKS-PIK-AKT	MKNK2	ENSG00000099875	Gene Expression		IKZF2	1,005000813	1,07E-05				HALLMARKS-PIK-AKT	MKNK2	ENSG00000099875	Gene Expression			SERPINF1	9,669424332	1,05E-174
		S100A14	2.79037	2.6e-26					HALLMARKS-PIK-AKT	MYD88	ENSG00000172936	Gene Expression		CA2	2,992043503	3,54E-29				HALLMARKS-PIK-AKT	MYD88	ENSG00000172936	Gene Expression		FAM133B	0,953149169	2,68E-05				HALLMARKS-PIK-AKT	MYD88	ENSG00000172936	Gene Expression			A2M	7,844131375	7,22E-172
		GGCT	2.85238	6.28e-26					HALLMARKS-PIK-AKT	NCK1	ENSG00000158092	Gene Expression		NQO1	3,091485223	3,55E-29				HALLMARKS-PIK-AKT	NCK1	ENSG00000158092	Gene Expression		PLK3	0,931394957	3,60E-05				HALLMARKS-PIK-AKT	NCK1	ENSG00000158092	Gene Expression			OLR1	8,851471726	8,80E-172
		C5orf38	2.83836	1.26e-25					HALLMARKS-PIK-AKT	NFKBIB	ENSG00000104825	Gene Expression		TMEM47	3,088819351	4,76E-29				HALLMARKS-PIK-AKT	NFKBIB	ENSG00000104825	Gene Expression		IFRD1	0,928132978	4,08E-05				HALLMARKS-PIK-AKT	NFKBIB	ENSG00000104825	Gene Expression			TACC1	8,856761866	6,96E-171
		XBP1	2.73034	1.61e-25					HALLMARKS-PIK-AKT	NGF	ENSG00000134259	Gene Expression		RTN1	3,038467084	5,25E-29				HALLMARKS-PIK-AKT	NGF	ENSG00000134259	Gene Expression		PVT1	0,935127718	4,15E-05				HALLMARKS-PIK-AKT	NGF	ENSG00000134259	Gene Expression			CD53	10,20114481	1,48E-170
		NENF	2.77055	2.43e-25					HALLMARKS-PIK-AKT	NOD1	ENSG00000106100	Gene Expression		KCNK15	3,180547371	1,48E-28				HALLMARKS-PIK-AKT	NOD1	ENSG00000106100	Gene Expression		KCNK6	0,926178621	5,31E-05				HALLMARKS-PIK-AKT	NOD1	ENSG00000106100	Gene Expression			VCAN	9,741511121	1,48E-170
		EIF3H	2.72997	2.65e-25					HALLMARKS-PIK-AKT	PAK4	ENSG00000130669	Gene Expression		SCCPDH	3,048077706	2,67E-28				HALLMARKS-PIK-AKT	PAK4	ENSG00000130669	Gene Expression		PDLIM3	0,939273508	5,82E-05				HALLMARKS-PIK-AKT	PAK4	ENSG00000130669	Gene Expression			NNMT	9,338002111	4,39E-169
		NTS	2.74303	4.93e-25					HALLMARKS-PIK-AKT	PDK1	ENSG00000152256	Gene Expression		AZGP1	2,914115385	3,85E-28				HALLMARKS-PIK-AKT	PDK1	ENSG00000152256	Gene Expression		SEMA3B	0,912095743	6,15E-05				HALLMARKS-PIK-AKT	PDK1	ENSG00000152256	Gene Expression			C1QC	8,504586827	5,87E-168
		CITED1	3.05463	5.55e-25					HALLMARKS-PIK-AKT	PFN1	ENSG00000108518	Gene Expression		KRT19	2,920601884	4,89E-28				HALLMARKS-PIK-AKT	PFN1	ENSG00000108518	Gene Expression		PER1	0,936957929	6,93E-05				HALLMARKS-PIK-AKT	PFN1	ENSG00000108518	Gene Expression			CAV1	10,00667109	1,17E-167
		NAA20	2.73968	9.74e-25					HALLMARKS-PIK-AKT	PIK3R3	ENSG00000117461	Gene Expression		SMIM22	2,983956596	5,04E-28				HALLMARKS-PIK-AKT	PIK3R3	ENSG00000117461	Gene Expression		KDM6B	0,902774722	7,00E-05				HALLMARKS-PIK-AKT	PIK3R3	ENSG00000117461	Gene Expression			CD55	8,783543349	3,38E-167
		GAMT	2.79862	1.05e-24					HALLMARKS-PIK-AKT	PIKFYVE	ENSG00000115020	Gene Expression		APOD	2,917827311	6,16E-28				HALLMARKS-PIK-AKT	PIKFYVE	ENSG00000115020	Gene Expression		MDM4	0,888640898	0,000100461				HALLMARKS-PIK-AKT	PIKFYVE	ENSG00000115020	Gene Expression			LST1	9,276628545	3,76E-165
		CRABP2	2.75638	1.16e-24					HALLMARKS-PIK-AKT	PIN1	ENSG00000127445	Gene Expression		MRPS30	2,969817346	6,78E-28				HALLMARKS-PIK-AKT	PIN1	ENSG00000127445	Gene Expression		DLG5	0,891859458	0,000103534				HALLMARKS-PIK-AKT	PIN1	ENSG00000127445	Gene Expression			SPARCL1	9,849584969	2,80E-163
		KRT8	2.67359	1.3e-24					HALLMARKS-PIK-AKT	PITX2	ENSG00000164093	Gene Expression		TSPAN13	2,952767418	7,81E-28				HALLMARKS-PIK-AKT	PITX2	ENSG00000164093	Gene Expression		NEK10	0,888168348	0,000112006				HALLMARKS-PIK-AKT	PITX2	ENSG00000164093	Gene Expression			ITGB2	8,039827967	1,97E-160
		PRDX2	2.66579	1.65e-24					HALLMARKS-PIK-AKT	PLA2G12A	ENSG00000123739	Gene Expression		PERP	3,018673815	1,98E-27				HALLMARKS-PIK-AKT	PLA2G12A	ENSG00000123739	Gene Expression		HIST1H2BG	0,907336005	0,000124543				HALLMARKS-PIK-AKT	PLA2G12A	ENSG00000123739	Gene Expression			RNASE1	8,285494656	4,98E-159
		MPC2	2.70718	2.16e-24					HALLMARKS-PIK-AKT	PLCB1	ENSG00000182621	Gene Expression		CD24	3,004251993	2,18E-27				HALLMARKS-PIK-AKT	PLCB1	ENSG00000182621	Gene Expression		SRSF4	0,874273831	0,00014682				HALLMARKS-PIK-AKT	PLCB1	ENSG00000182621	Gene Expression			PLEK	8,756025973	5,62E-159
		HIGD1A	2.7177	2.16e-24					HALLMARKS-PIK-AKT	PLCG1	ENSG00000124181	Gene Expression		CLDN3	2,986186418	2,34E-27				HALLMARKS-PIK-AKT	PLCG1	ENSG00000124181	Gene Expression		SPAG9	0,874397471	0,000153856				HALLMARKS-PIK-AKT	PLCG1	ENSG00000124181	Gene Expression			FNIP2	7,811457645	1,21E-158
		NT5DC1	2.80426	2.22e-24					HALLMARKS-PIK-AKT	PPP1CA	ENSG00000172531	Gene Expression		CYB5A	2,860369718	3,06E-27				HALLMARKS-PIK-AKT	PPP1CA	ENSG00000172531	Gene Expression		PNISR	0,853861791	0,000171769				HALLMARKS-PIK-AKT	PPP1CA	ENSG00000172531	Gene Expression			ARID5B	8,106063279	3,81E-158
		PHLDA2	2.65886	3.21e-24					HALLMARKS-PIK-AKT	PPP2R1B	ENSG00000137713	Gene Expression		SPINT2	2,841093465	3,99E-27				HALLMARKS-PIK-AKT	PPP2R1B	ENSG00000137713	Gene Expression		SFPQ	0,848746841	0,000173339				HALLMARKS-PIK-AKT	PPP2R1B	ENSG00000137713	Gene Expression			THY1	11,3589445	3,95E-158
		TMEM9	2.77737	3.26e-24					HALLMARKS-PIK-AKT	PRKAA2	ENSG00000162409	Gene Expression		CP	2,914607434	4,47E-27				HALLMARKS-PIK-AKT	PRKAA2	ENSG00000162409	Gene Expression		DNAJA4	0,873169233	0,000174337				HALLMARKS-PIK-AKT	PRKAA2	ENSG00000162409	Gene Expression			SDS	8,540388448	9,50E-158
		QDPR	2.81446	3.9e-24					HALLMARKS-PIK-AKT	PRKAG1	ENSG00000181929	Gene Expression		CARTPT	2,88362189	4,94E-27				HALLMARKS-PIK-AKT	PRKAG1	ENSG00000181929	Gene Expression		SLC25A37	0,853246497	0,000280801				HALLMARKS-PIK-AKT	PRKAG1	ENSG00000181929	Gene Expression			DAB2	8,622058877	9,75E-158
		NUCB2	2.68858	4.08e-24					HALLMARKS-PIK-AKT	PRKAR2A	ENSG00000114302	Gene Expression		PLAAT4	2,933581026	7,93E-27				HALLMARKS-PIK-AKT	PRKAR2A	ENSG00000114302	Gene Expression		VCL	0,831033636	0,000431074				HALLMARKS-PIK-AKT	PRKAR2A	ENSG00000114302	Gene Expression			MMP2	10,07726178	5,46E-156
		FAM174A	2.78672	4.91e-24					HALLMARKS-PIK-AKT	PRKCB	ENSG00000166501	Gene Expression		KRTCAP3	2,986076261	1,03E-26				HALLMARKS-PIK-AKT	PRKCB	ENSG00000166501	Gene Expression		N4BP2L2	0,809918276	0,000445686				HALLMARKS-PIK-AKT	PRKCB	ENSG00000166501	Gene Expression			RGS2	7,724435202	1,34E-153
		PAM16	2.74569	5.97e-24					HALLMARKS-PIK-AKT	PTEN	ENSG00000171862	Gene Expression		EDIL3	2,854082982	1,84E-26				HALLMARKS-PIK-AKT	PTEN	ENSG00000171862	Gene Expression		SREK1	0,809880173	0,000451006				HALLMARKS-PIK-AKT	PTEN	ENSG00000171862	Gene Expression			MSR1	8,681153625	1,63E-153
		FBP1	2.74703	7.32e-24					HALLMARKS-PIK-AKT	PTPN11	ENSG00000179295	Gene Expression		C3orf14	2,888381494	1,85E-26				HALLMARKS-PIK-AKT	PTPN11	ENSG00000179295	Gene Expression		MAT2A	0,8115171	0,000458784				HALLMARKS-PIK-AKT	PTPN11	ENSG00000179295	Gene Expression			GRASP	8,988030204	9,32E-153
		TRPA1	2.63714	9.67e-24					HALLMARKS-PIK-AKT	RAC1	ENSG00000136238	Gene Expression		HACD3	2,878778088	2,02E-26				HALLMARKS-PIK-AKT	RAC1	ENSG00000136238	Gene Expression		NFAT5	0,817145496	0,000485277				HALLMARKS-PIK-AKT	RAC1	ENSG00000136238	Gene Expression			FILIP1L	8,89062148	1,55E-152
		HTATIP2	2.74292	1.01e-23					HALLMARKS-PIK-AKT	RAF1	ENSG00000132155	Gene Expression		NAT1	2,882267467	2,04E-26				HALLMARKS-PIK-AKT	RAF1	ENSG00000132155	Gene Expression		AL627171,2	0,823750499	0,000492706				HALLMARKS-PIK-AKT	RAF1	ENSG00000132155	Gene Expression			EMP3	6,883056738	3,02E-151
		DNAJC19	2.70072	1.94e-23					HALLMARKS-PIK-AKT	RALB	ENSG00000144118	Gene Expression		S100A14	2,790366672	2,60E-26				HALLMARKS-PIK-AKT	RALB	ENSG00000144118	Gene Expression		AFF4	0,790045311	0,000606857				HALLMARKS-PIK-AKT	RALB	ENSG00000144118	Gene Expression			GNG11	9,997861213	8,31E-151
		SEZ6L2	2.63729	2.41e-23					HALLMARKS-PIK-AKT	RIPK1	ENSG00000137275	Gene Expression		GGCT	2,852378676	6,28E-26				HALLMARKS-PIK-AKT	RIPK1	ENSG00000137275	Gene Expression		AHI1	0,796598526	0,00065784				HALLMARKS-PIK-AKT	RIPK1	ENSG00000137275	Gene Expression			CCL3	9,206812843	1,22E-150
		PIGP	2.71282	2.76e-23					HALLMARKS-PIK-AKT	RIT1	ENSG00000143622	Gene Expression		C5orf38	2,838361025	1,26E-25				HALLMARKS-PIK-AKT	RIT1	ENSG00000143622	Gene Expression		GOLGB1	0,77997783	0,000763783				HALLMARKS-PIK-AKT	RIT1	ENSG00000143622	Gene Expression			NR3C1	8,797686831	1,25E-150
		TFF3	2.84097	3.8e-23					HALLMARKS-PIK-AKT	RPTOR	ENSG00000141564	Gene Expression		XBP1	2,730340589	1,61E-25				HALLMARKS-PIK-AKT	RPTOR	ENSG00000141564	Gene Expression		ITGA5	0,850624637	0,000817134				HALLMARKS-PIK-AKT	RPTOR	ENSG00000141564	Gene Expression			COL4A2	10,34176768	8,83E-150
		PDZK1	2.61525	5.56e-23					HALLMARKS-PIK-AKT	SFN	ENSG00000175793	Gene Expression		NENF	2,77055357	2,43E-25				HALLMARKS-PIK-AKT	SFN	ENSG00000175793	Gene Expression		FLNA	0,826654807	0,000942013				HALLMARKS-PIK-AKT	SFN	ENSG00000175793	Gene Expression			TCEAL9	9,336202398	4,69E-149
		TFF1	3.01975	5.62e-23					HALLMARKS-PIK-AKT	SLA	ENSG00000155926	Gene Expression		EIF3H	2,729970575	2,65E-25				HALLMARKS-PIK-AKT	SLA	ENSG00000155926	Gene Expression		ASH1L	0,761582954	0,001009195				HALLMARKS-PIK-AKT	SLA	ENSG00000155926	Gene Expression			C3	8,638631179	3,93E-147
		CFB	2.63444	6.17e-23					HALLMARKS-PIK-AKT	SLC2A1	ENSG00000117394	Gene Expression		NTS	2,743029271	4,93E-25				HALLMARKS-PIK-AKT	SLC2A1	ENSG00000117394	Gene Expression		ABHD5	0,767784729	0,00110099				HALLMARKS-PIK-AKT	SLC2A1	ENSG00000117394	Gene Expression			LY96	9,086812136	1,48E-145
		SSR4	2.54469	6.82e-23					HALLMARKS-PIK-AKT	SMAD2	ENSG00000175387	Gene Expression		CITED1	3,054630364	5,55E-25				HALLMARKS-PIK-AKT	SMAD2	ENSG00000175387	Gene Expression		FAM53C	0,773026268	0,001151329				HALLMARKS-PIK-AKT	SMAD2	ENSG00000175387	Gene Expression			COL1A2	10,56686885	2,04E-144
		CPNE3	2.62657	8.66e-23					HALLMARKS-PIK-AKT	SQSTM1	ENSG00000161011	Gene Expression		NAA20	2,739677596	9,74E-25				HALLMARKS-PIK-AKT	SQSTM1	ENSG00000161011	Gene Expression		OLMALINC	0,768475329	0,001493518				HALLMARKS-PIK-AKT	SQSTM1	ENSG00000161011	Gene Expression			MS4A6A	8,618191636	3,67E-144
		DPM3	2.6068	1.18e-22					HALLMARKS-PIK-AKT	STAT2	ENSG00000170581	Gene Expression		GAMT	2,798624678	1,05E-24				HALLMARKS-PIK-AKT	STAT2	ENSG00000170581	Gene Expression		DDX3X	0,730514492	0,001706061				HALLMARKS-PIK-AKT	STAT2	ENSG00000170581	Gene Expression			FGL2	9,85649664	4,28E-144
		PLPP2	2.62331	1.18e-22					HALLMARKS-PIK-AKT	TBK1	ENSG00000183735	Gene Expression		CRABP2	2,756380869	1,16E-24				HALLMARKS-PIK-AKT	TBK1	ENSG00000183735	Gene Expression		NFIA	0,730701114	0,001907481				HALLMARKS-PIK-AKT	TBK1	ENSG00000183735	Gene Expression			ALOX5AP	8,613235027	4,39E-142
		CHGA	2.65083	1.28e-22					HALLMARKS-PIK-AKT	THEM4	ENSG00000159445	Gene Expression		KRT8	2,673591263	1,30E-24				HALLMARKS-PIK-AKT	THEM4	ENSG00000159445	Gene Expression		MIR7-3HG	0,730909684	0,001980322				HALLMARKS-PIK-AKT	THEM4	ENSG00000159445	Gene Expression			TREM2	9,583426218	1,53E-141
		AC100801.1	2.72658	1.5e-22					HALLMARKS-PIK-AKT	TIAM1	ENSG00000156299	Gene Expression		PRDX2	2,665793967	1,65E-24				HALLMARKS-PIK-AKT	TIAM1	ENSG00000156299	Gene Expression		FGFR1	0,749094348	0,001986978				HALLMARKS-PIK-AKT	TIAM1	ENSG00000156299	Gene Expression			COL4A1	10,34215712	5,47E-141
		S100A13	2.51543	1.73e-22					HALLMARKS-PIK-AKT	TNFRSF1A	ENSG00000067182	Gene Expression		MPC2	2,707175246	2,16E-24				HALLMARKS-PIK-AKT	TNFRSF1A	ENSG00000067182	Gene Expression		EWSR1	0,724692448	0,002147335				HALLMARKS-PIK-AKT	TNFRSF1A	ENSG00000067182	Gene Expression			MS4A7	8,192033761	5,49E-141
		ARL3	2.61174	1.89e-22					HALLMARKS-PIK-AKT	TRAF2	ENSG00000127191	Gene Expression		HIGD1A	2,717698632	2,16E-24				HALLMARKS-PIK-AKT	TRAF2	ENSG00000127191	Gene Expression		SLC20A1	0,741337503	0,003255493				HALLMARKS-PIK-AKT	TRAF2	ENSG00000127191	Gene Expression			FSTL1	9,92628497	1,87E-140
		MAGED2	2.61542	2.12e-22					HALLMARKS-PIK-AKT	TRIB3	ENSG00000101255	Gene Expression		NT5DC1	2,80425698	2,22E-24				HALLMARKS-PIK-AKT	TRIB3	ENSG00000101255	Gene Expression		TUG1	0,695086763	0,003646991				HALLMARKS-PIK-AKT	TRIB3	ENSG00000101255	Gene Expression			LUM	9,980516076	2,13E-140
		TMCO1	2.56427	2.26e-22					HALLMARKS-PIK-AKT	TSC2	ENSG00000103197	Gene Expression		PHLDA2	2,65885589	3,21E-24				HALLMARKS-PIK-AKT	TSC2	ENSG00000103197	Gene Expression		WEE1	0,678192542	0,004855352				HALLMARKS-PIK-AKT	TSC2	ENSG00000103197	Gene Expression			MEF2C	9,467790471	5,87E-140
		GDF15	2.81182	2.35e-22					HALLMARKS-PIK-AKT	UBE2D3	ENSG00000109332	Gene Expression		TMEM9	2,77737371	3,26E-24				HALLMARKS-PIK-AKT	UBE2D3	ENSG00000109332	Gene Expression		GLS	0,696888558	0,005668977				HALLMARKS-PIK-AKT	UBE2D3	ENSG00000109332	Gene Expression			CD52	9,600433114	5,02E-139
		KRT18	2.50674	2.85e-22					HALLMARKS-PIK-AKT	UBE2N	ENSG00000177889	Gene Expression		QDPR	2,814460133	3,90E-24				HALLMARKS-PIK-AKT	UBE2N	ENSG00000177889	Gene Expression		MED13L	0,638566333	0,008324461				HALLMARKS-PIK-AKT	UBE2N	ENSG00000177889	Gene Expression			DCN	9,667812125	6,70E-139
		HMGB3	2.61895	2.94e-22					HALLMARKS-PIK-AKT	VAV3	ENSG00000134215	Gene Expression		NUCB2	2,688580669	4,08E-24				HALLMARKS-PIK-AKT	VAV3	ENSG00000134215	Gene Expression		KDM5B	0,630373377	0,009500299				HALLMARKS-PIK-AKT	VAV3	ENSG00000134215	Gene Expression			COL6A1	10,23089216	6,70E-139
		MRPL24	2.62523	3.25e-22					HALLMARKS-PIK-AKT	YWHAB	ENSG00000166913	Gene Expression		FAM174A	2,786718778	4,91E-24				HALLMARKS-PIK-AKT	YWHAB	ENSG00000166913	Gene Expression		ATP2A2	0,568260862	0,02123896				HALLMARKS-PIK-AKT	YWHAB	ENSG00000166913	Gene Expression			LSP1	8,284855518	2,62E-138
		SEC11C	2.5664	3.31e-22					Untitled List 1	USP10	ENSG00000103194	Gene Expression		PAM16	2,745690255	5,97E-24				Untitled List 1	USP10	ENSG00000103194	Gene Expression		AL355075,4	0,813287216	0,023568417				Untitled List 1	USP10	ENSG00000103194	Gene Expression			CD93	9,826749297	4,32E-138
		SMIM14	2.57151	4.16e-22										FBP1	2,747025708	7,32E-24									AC058791,1	0,557452889	0,026486519										CXCL3	10,30911957	5,14E-137
		SPCS1	2.48852	4.43e-22										TRPA1	2,637142301	9,67E-24									ATP13A3	0,550952912	0,028448909										TGFBR2	8,855237854	1,27E-136
		EGR4	2.60214	5.27e-22										HTATIP2	2,742917152	1,01E-23									SYP	0,548480165	0,028563639										ETS1	9,83494645	2,48E-136
		TUBB3	2.5112	5.68e-22										DNAJC19	2,700722528	1,94E-23									NUFIP2	0,537870093	0,030933677										FCGR3A	8,261382276	4,16E-136
		TKT	2.47567	6.24e-22										SEZ6L2	2,637285648	2,41E-23									ANKRD28	0,540754153	0,039411459										B3GNT5	9,331134282	4,81E-135
		SLC25A4	2.59085	7.29e-22										PIGP	2,712817821	2,76E-23									ARGLU1	0,519404462	0,040925707										GMFG	7,997861213	1,13E-134
		SRP9	2.52081	7.35e-22										TFF3	2,84096856	3,80E-23									SF1	0,506837284	0,042701202										GYPC	8,997861213	3,36E-134
		TNFSF10	2.56222	7.89e-22										PDZK1	2,61524965	5,56E-23									FNIP1	0,481241044	0,06090411										C11orf96	8,948269759	1,12E-133
		METRN	2.47808	8.92e-22										TFF1	3,019751503	5,62E-23									CNKSR3	0,509840715	0,060971383										TGFBI	7,725633453	1,44E-133
		TACSTD2	2.53808	9.15e-22										CFB	2,634440466	6,17E-23									ANKHD1	0,477666425	0,061639472										CD163	10,28838721	9,74E-133
		AC004540.2	2.60059	9.59e-22										SSR4	2,544691498	6,82E-23									CHD2	0,477245905	0,062718207										KCTD12	8,131504741	1,20E-132
		LAGE3	2.56895	9.72e-22										CPNE3	2,626565075	8,66E-23									WSB1	0,475373379	0,063373875										HLA-DRB5	6,629037115	1,65E-132
		IARS2	2.5756	1.1e-21										DPM3	2,606803434	1,18E-22									HNRNPA2B1	0,463940438	0,065443275										COL3A1	10,99036368	6,04E-132
		MRPS33	2.56323	1.27e-21										PLPP2	2,623311228	1,18E-22									CCNL1	0,441880654	0,084867908										CPVL	8,616182311	1,88E-131
		GSTM3	2.4898	1.32e-21										CHGA	2,650834824	1,28E-22									PNN	0,444808773	0,085531652										NFIB	9,180386251	2,43E-131
		TMEM59	2.44797	1.54e-21										AC100801.1	2,726576186	1,50E-22									LDLR	0,444013057	0,087449835										PTPRC	8,916210924	4,01E-131
		SH3BGRL	2.44593	2.01e-21										S100A13	2,515427607	1,73E-22									ZNF292	0,430776769	0,106605161										PLTP	9,720150231	5,02E-131
		ECI1	2.53943	2.05e-21										3	2,611739097	1,89E-22									SRSF6	0,414441125	0,115880551										POSTN	11,71012252	6,21E-131
		TOMM20	2.43174	2.44e-21										MAGED2	2,61542457	2,12E-22									DNAJB11	0,411092524	0,120287482										PRRX1	9,21264045	5,47E-130
		AP1S1	2.52129	2.58e-21										TMCO1	2,564270568	2,26E-22									BDP1	0,410953597	0,120861728										CALD1	8,597346575	2,83E-129
		PEBP1	2.43521	2.85e-21										GDF15	2,811819994	2,35E-22									SPTAN1	0,358100076	0,19131386										CELF2	8,614893615	1,01E-128
		PRDX3	2.49773	2.97e-21										KRT18	2,506744159	2,85E-22									KMT2A	0,345617709	0,208750048										LAMA4	8,549068115	5,88E-128
		CLDN4	2.47157	3.04e-21										HMGB3	2,618951532	2,94E-22									GPBP1	0,344794747	0,209099027										C5AR1	7,130755484	2,62E-126
		KRT23	2.52499	3.72e-21										MRPL24	2,625233814	3,25E-22									LUC7L3	0,340018434	0,215042957										S100A4	6,121661673	4,01E-126
		PODXL2	2.51781	8.14e-21										SEC11C	2,566401125	3,31E-22									STAT3	0,338261103	0,216248113										CLEC7A	8,781919515	1,15E-125
		OCIAD2	2.49658	9.2e-21										SMIM14	2,571506174	4,16E-22									MXD1	0,334511392	0,222275755										SERPINB9	8,348702	6,30E-124
		PRXL2A	2.47046	1.07e-20										SPCS1	2,488515258	4,43E-22									LONP2	0,33280782	0,229796023										ARL4C	7,020831322	6,49E-123
		SUB1	2.38105	1.23e-20										EGR4	2,602136541	5,27E-22									ZFYVE16	0,336217626	0,230347115										C1orf162	7,871111667	4,52E-119
		REEP5	2.38259	1.4e-20										TUBB3	2,511196072	5,68E-22									TRA2B	0,317613023	0,252391959										LCP2	8,456074168	2,89E-118
		DCXR	2.45646	1.6e-20										TKT	2,475670845	6,24E-22									RNPS1	0,316886827	0,258904868										ITGAX	8,516225965	5,02E-118
		HIST1H1C	2.45504	1.8e-20										SLC25A4	2,590848562	7,29E-22									MACF1	0,307617577	0,284699082										COL6A3	9,328392166	1,16E-117
		TPD52	2.45607	2.08e-20										SRP9	2,520809795	7,35E-22									DDX39B	0,301098659	0,293640897										NRP2	7,737636341	7,75E-117
		PRDX1	2.40831	2.37e-20										TNFSF10	2,562220449	7,89E-22									ANKRD11	0,304075577	0,293710958										PHACTR1	7,424877567	1,84E-116
		BSCL2	2.44726	3.02e-20										METRN	2,478079256	8,92E-22									JARID2	0,304820611	0,309465341										ADAMTS1	11,95654111	5,41E-116
		TBCA	2.34717	4.11e-20										TACSTD2	2,538079164	9,15E-22									HSPH1	0,279521915	0,325361124										FBN1	9,788068829	5,46E-116
		PCBD1	2.43109	4.35e-20										AC004540.2	2,600594218	9,59E-22									TRA2A	0,271067309	0,349495945										APOC2	9,819095724	1,64E-115
		H2AFJ	2.34179	5.22e-20										LAGE3	2,568951113	9,72E-22									NUDT4	0,256705486	0,356559037										BCL2A1	8,448237674	2,55E-115
		CUTA	2.36563	6.66e-20										IARS2	2,575597401	1,10E-21									MEG3	0,602785172	0,367335646										IL1B	9,870603586	5,32E-115
		MRPS30-DT	2.33483	7.07e-20										MRPS33	2,563231511	1,27E-21									FAM214A	0,254715518	0,392564288										HLA-DMB	7,892312374	1,14E-114
		AKR7A2	2.43095	8.12e-20										GSTM3	2,489800379	1,32E-21									COPA	0,233580155	0,436132487										COL5A2	8,827720482	1,33E-113
		BTF3	2.2956	1.63e-19										TMEM59	2,447971524	1,54E-21									ACTN4	0,232516842	0,442758272										RBMS1	6,811270565	7,72E-113
		SNRPE	2.34672	1.76e-19										SH3BGRL	2,4459335	2,01E-21									RAB11FIP1	0,22672236	0,450202565										NEDD9	7,346995678	8,29E-113
		MIEN1	2.38497	1.87e-19										ECI1	2,539426052	2,05E-21									EVL	0,228499802	0,456658341										EMP1	6,569981035	8,36E-113
		MZT2B	2.2946	1.96e-19										TOMM20	2,431743167	2,44E-21									PSD3	0,220881738	0,477475252										C15orf48	8,366822842	1,83E-112
		HSD17B10	2.36439	2.08e-19										AP1S1	2,521293504	2,58E-21									UBE2H	0,205874967	0,516535653										LHFPL6	9,826749297	9,91E-112
		IGSF1	3.15042	2.08e-19										PEBP1	2,435214386	2,85E-21									SREBF1	0,202839372	0,518953001										HLA-DRA	6,018956703	4,63E-111
		FOXA1	2.36916	2.38e-19										PRDX3	2,49772706	2,97E-21									HSPD1	0,176524568	0,593057971										COL1A1	9,520464391	5,60E-110
		TMEM176B	2.34379	2.4e-19										CLDN4	2,47156548	3,04E-21									AC245297,3	0,173630291	0,607413899										COL15A1	9,688302527	6,66E-110
		KIAA1324	2.3537	2.42e-19										KRT23	2,524992475	3,72E-21									ZBTB20	0,164112936	0,633081683										GPNMB	6,733717895	1,31E-108
		MZT2A	2.35545	3.13e-19										PODXL2	2,517810387	8,14E-21									SLC38A2	0,162987117	0,640788866										SPI1	7,148938018	1,59E-108
		NDUFA7	2.35864	3.16e-19										OCIAD2	2,496584688	9,20E-21									ANKRD12	0,157116736	0,654900388										FN1	6,915937473	3,58E-108
		NDUFC2	2.28148	3.23e-19										PRXL2A	2,470458836	1,07E-20									SEC31A	0,148602149	0,685241729										PECAM1	8,123950306	4,62E-107
		C1orf43	2.32908	3.45e-19										SUB1	2,381047576	1,23E-20									TUFT1	0,146416194	0,694729001										CCN2	10,09761137	5,50E-106
		HAX1	2.35367	3.51e-19										REEP5	2,382588326	1,40E-20									MSI2	0,142598092	0,699411616										CCL3L1	9,756805176	1,22E-105
		PRSS23	2.30984	3.67e-19										DCXR	2,456457128	1,60E-20									PPP1R10	0,137321862	0,717300451										LCP1	6,846485515	5,36E-104
		TSNAX	2.37808	4.58e-19										HIST1H1C	2,455040076	1,80E-20									DNAJC7	0,130552942	0,740401719										PALM2-AKAP2	6,832562038	1,63E-102
		PMVK	2.34638	5.61e-19										TPD52	2,456067861	2,08E-20									ZBTB43	0,111803803	0,751921434										MYL9	8,721560553	3,32E-102
		CERS2	2.31878	5.8e-19										PRDX1	2,408313326	2,37E-20									TPM4	0,111273089	0,800072484										COL14A1	10,98833844	3,49E-102
		MRPL40	2.3729	5.99e-19										BSCL2	2,447257167	3,02E-20									BCL2	0,099808812	0,835249372										CXCL12	9,075197507	3,70E-102
		TMEM205	2.31908	7.08e-19										TBCA	2,347172927	4,11E-20									F11R	0,085043314	0,880882339										PLAC9	9,035996342	8,03E-102
		PARP1	2.31336	7.28e-19										PCBD1	2,431089603	4,35E-20									DDX17	0,069395646	0,930296532										MCAM	9,069041276	5,54E-101
		TMEM141	2.35918	7.31e-19										H2AFJ	2,341791121	5,22E-20									C16orf72	0,043963259	0,960777452										CCDC80	9,147608333	5,93E-101
		BCAP31	2.28503	8.14e-19										CUTA	2,365631828	6,66E-20									NFKBIZ	0,04970149	0,99708435										FBLN2	9,026058105	5,70E-100
		HMOX1	2.29148	8.6e-19										MRPS30-DT	2,334834458	7,07E-20									SPEN	0,031360167	1										TMSB4X	5,262020202	8,64E-100
		MIF	2.24104	9.62e-19										AKR7A2	2,430954259	8,12E-20									PPP1R15B	0,010414721	1										C1S	8,260165325	1,49E-99
		ACAT1	2.33115	9.75e-19										BTF3	2,295603776	1,63E-19									FOXP1	0,019817003	1										SPP1	9,006415379	7,26E-99
		CXCL14	2.66339	1e-18										SNRPE	2,346723294	1,76E-19									CPEB4	0,028756396	1										RARRES2	10,1753994	3,87E-98
		SMDT1	2.29851	1.01e-18										MIEN1	2,384972285	1,87E-19									PABPN1	0,0190781	1										OSBPL8	7,130121193	7,65E-98
		NDUFB5	2.30595	1.04e-18										MZT2B	2,294595165	1,96E-19									MIR22HG	0,025927721	1										CTHRC1	10,28580721	1,89E-97
		NHP2	2.2979	1.07e-18										HSD17B10	2,36438892	2,08E-19									FASN	0,027134528	1										PLPP3	7,163784284	2,41E-97
		COX17	2.30629	1.34e-18										IGSF1	3,15041712	2,08E-19									SMAD7	0,050803843	1										APOC1	6,980933724	2,24E-96
		NDUFAB1	2.27598	1.94e-18										FOXA1	2,369161652	2,38E-19																					AEBP1	9,58535254	5,81E-96
		DDRGK1	2.30626	2.03e-18										TMEM176B	2,343788149	2,40E-19																					PLVAP	9,691758085	6,69E-95
		P4HTM	2.30242	2.11e-18										KIAA1324	2,353701022	2,42E-19																					INHBA	9,187339012	7,05E-95
		GCSH	2.30109	2.3e-18										MZT2A	2,355454305	3,13E-19																					SOD3	10,56371489	2,20E-94
		RPA3	2.35065	2.31e-18										NDUFA7	2,358642148	3,16E-19																					ADGRL4	9,697851564	2,77E-93
		FIS1	2.21821	2.68e-18										NDUFC2	2,281481146	3,23E-19																					GLIPR1	6,310648654	5,22E-93
		MARCKSL1	2.21215	2.8e-18										C1orf43	2,329077212	3,45E-19																					SPATS2L	6,725130309	5,94E-93
		TMEM256	2.30332	3.11e-18										HAX1	2,353666524	3,51E-19																					CCDC88A	6,593027645	1,56E-91
		CHCHD5	2.29426	3.65e-18										PRSS23	2,309839479	3,67E-19																					MFAP5	10,01828075	8,01E-91
		DNAJB9	2.2603	4.43e-18										TSNAX	2,378078457	4,58E-19																					FABP4	9,669147574	1,32E-90
		C1QBP	2.24482	4.51e-18										PMVK	2,346383788	5,61E-19																					MMP14	7,336834005	2,00E-90
		TEX264	2.29469	4.56e-18										CERS2	2,318784694	5,80E-19																					CALCRL	9,214819749	2,11E-90
		SDF2L1	2.23866	5.02e-18										MRPL40	2,372902585	5,99E-19																					PLSCR1	5,79336817	3,18E-90
		PARK7	2.18933	5.08e-18										TMEM205	2,319076727	7,08E-19																					PDGFRB	9,143068745	3,68E-90
		TCEAL3	2.27076	5.13e-18										PARP1	2,313361192	7,28E-19																					NBL1	8,744287137	1,05E-89
		GRB14	2.19557	5.3e-18										TMEM141	2,359182794	7,31E-19																					QKI	5,453065699	1,12E-89
		ANTKMT	2.29036	5.46e-18										BCAP31	2,285030313	8,14E-19																					UACA	8,104705051	1,27E-89
		TMEM179B	2.28659	6.08e-18										HMOX1	2,29148199	8,60E-19																					IFITM3	5,304502128	7,61E-89
		PPDPF	2.18106	8.04e-18										MIF	2,241042536	9,62E-19																					WWTR1	6,90896406	2,45E-88
		NDUFB4	2.18091	8.6e-18										ACAT1	2,331152355	9,75E-19																					MT1E	8,160398469	1,48E-87
		ATP5IF1	2.21218	9.47e-18										CXCL14	2,663391073	1,00E-18																					COL5A1	10,05537367	1,74E-87
		COX6A1	2.16254	1.04e-17										SMDT1	2,298513001	1,01E-18																					MEDAG	9,834362481	2,07E-85
		RGS5	2.44824	1.26e-17										NDUFB5	2,305954651	1,04E-18																					LRP1	5,780227622	4,35E-85
		CLU	2.18332	1.26e-17										NHP2	2,297900327	1,07E-18																					AKAP12	9,38527839	4,77E-85
		DPY30	2.26166	1.28e-17										COX17	2,306290283	1,34E-18																					AQP1	9,124429845	6,51E-85
		LMAN2	2.19738	1.3e-17										NDUFAB1	2,275976921	1,94E-18																					THBS2	9,677885911	3,10E-84
		NDUFV2	2.17236	1.32e-17										DDRGK1	2,306255848	2,03E-18																					SLC16A10	8,001783359	6,99E-84
		C18orf32	2.20199	1.35e-17										P4HTM	2,302415146	2,11E-18																					RGCC	5,653409631	1,07E-82
		PRDX4	2.20628	1.38e-17										GCSH	2,301089763	2,30E-18																					CLDN5	11,16725882	4,94E-81
		H3F3A	2.14362	1.46e-17										RPA3	2,350646427	2,31E-18																					VWF	8,883028331	1,40E-80
		DHCR24	2.19704	1.58e-17										FIS1	2,218205757	2,68E-18																					HSPG2	7,683522617	4,16E-80
		ARL1	2.23123	1.69e-17										MARCKSL1	2,212148084	2,80E-18																					CNN3	5,725817612	1,55E-79
		COPZ1	2.23417	1.75e-17										TMEM256	2,303320107	3,11E-18																					EFEMP1	9,506928865	1,99E-79
		DNPH1	2.23615	1.79e-17										CHCHD5	2,294264512	3,65E-18																					PTGER4	6,799177219	3,36E-78
		SELENOM	2.14116	2.14e-17										DNAJB9	2,260298245	4,43E-18																					PLAUR	5,106329043	7,80E-78
		LY6E	2.14732	2.24e-17										C1QBP	2,244815811	4,51E-18																					HLA-DQB1	5,223365599	3,84E-77
		NME4	2.21192	2.84e-17										TEX264	2,294693475	4,56E-18																					HLA-DRB1	5,187619938	1,58E-76
		KCNJ3	2.26637	2.85e-17										SDF2L1	2,238656947	5,02E-18																					ADAMTS4	8,021098681	1,74E-76
		TPRG1	2.20235	2.91e-17										PARK7	2,189326964	5,08E-18																					ISLR	10,70121841	1,18E-75
		SLITRK6	2.21633	3.27e-17										TCEAL3	2,270764053	5,13E-18																					DLC1	6,38754895	1,26E-75
		ECHS1	2.18653	3.45e-17										GRB14	2,195565292	5,30E-18																					NRP1	5,776405911	8,90E-75
		NDUFA2	2.1643	3.82e-17										ANTKMT	2,290361263	5,46E-18																					TPM2	6,636803922	3,62E-74
		COPS9	2.16334	4.02e-17										TMEM179B	2,286588276	6,08E-18																					ANGPTL4	6,13859732	1,01E-73
		LAMTOR2	2.1616	4.25e-17										PPDPF	2,181060983	8,04E-18																					SERPINE1	5,759239862	1,15E-72
		IER3	2.14964	4.4e-17										NDUFB4	2,180913449	8,60E-18																					DPYSL2	5,31768691	2,08E-72
		ADIRF	2.12363	4.7e-17										ATP5IF1	2,212181584	9,47E-18																					CCL4L2	8,954822373	4,59E-72
		GTF2H5	2.1856	4.74e-17										COX6A1	2,16254025	1,04E-17																					NDUFA4L2	8,850304025	6,93E-72
		ALDH9A1	2.2071	5.21e-17										RGS5	2,448242136	1,26E-17																					FCGR2A	5,410663708	1,18E-71
		ATRAID	2.15396	6.18e-17										CLU	2,183315322	1,26E-17																					HLA-DMA	5,094750086	2,20E-70
		AQP3	2.18192	6.73e-17										DPY30	2,261660223	1,28E-17																					IGFBP3	11,38474475	5,51E-70
		TMEM219	2.14971	7.04e-17										LMAN2	2,19737968	1,30E-17																					RASGEF1B	5,250373468	6,27E-70
		UQCC2	2.16452	7.33e-17										NDUFV2	2,172356246	1,32E-17																					SERPING1	5,479946533	7,27E-69
		TMED3	2.19043	7.99e-17										C18orf32	2,201985783	1,35E-17																					IGFBP5	10,10852027	7,95E-69
		FTH1	2.10911	7.99e-17										PRDX4	2,206275327	1,38E-17																					CAVIN3	5,417322927	1,76E-68
		UQCRQ	2.09183	9.38e-17										H3F3A	2,143619842	1,46E-17																					SFRP2	9,144188927	1,98E-68
		TXNDC17	2.13128	1.08e-16										DHCR24	2,197039834	1,58E-17																					EREG	9,23857724	2,36E-68
		MRPS34	2.14255	1.09e-16										1	2,231226851	1,69E-17																					PHLDA1	4,815315588	2,13E-67
		NDUFB9	2.13942	1.21e-16										COPZ1	2,234169864	1,75E-17																					CCL4	8,955003788	4,47E-67
		IMPDH2	2.11852	1.42e-16										DNPH1	2,236148226	1,79E-17																					DSE	5,216520037	2,58E-66
		CNIH4	2.16168	1.47e-16										SELENOM	2,141156381	2,14E-17																					PLXDC2	5,038244078	5,14E-66
		DDT	2.11758	1.56e-16										LY6E	2,1473195	2,24E-17																					CTSK	8,261864387	5,51E-66
		RPN2	2.107	1.63e-16										NME4	2,211920512	2,84E-17																					TAGLN	6,710992004	1,04E-65
		KCNE4	2.07697	1.71e-16										KCNJ3	2,266370938	2,85E-17																					SDCBP	4,593027645	1,52E-64
		BRK1	2.10622	1.72e-16										TPRG1	2,202353581	2,91E-17																					STOM	5,144175999	1,93E-64
		CAMLG	2.11757	1.87e-16										SLITRK6	2,216334036	3,27E-17																					MT1M	9,290569169	4,24E-64
		NDUFC1	2.13964	1.88e-16										ECHS1	2,186533507	3,45E-17																					VCAM1	8,251185494	2,77E-63
		SARAF	2.05875	1.94e-16										NDUFA2	2,164295566	3,82E-17																					CXCL2	5,530887306	8,76E-63
		TALDO1	2.11349	2.07e-16										COPS9	2,16333954	4,02E-17																					MT2A	4,899679054	1,53E-61
		DSP	2.09504	2.42e-16										LAMTOR2	2,161599138	4,25E-17																					LDHB	4,722924579	3,75E-59
		CNPY2	2.10103	2.54e-16										IER3	2,149644903	4,40E-17																					ACTA2	8,514503755	6,94E-59
		SDHC	2.11432	2.54e-16										ADIRF	2,12362939	4,70E-17																					ACKR1	8,277235632	1,05E-58
		NDUFAF3	2.11715	2.58e-16										GTF2H5	2,1856042	4,74E-17																					MXRA8	5,796626935	1,86E-58
		ATP6AP1	2.0926	2.77e-16										ALDH9A1	2,207097659	5,21E-17																					EPAS1	4,765838881	2,70E-57
		POLR2K	2.11083	3.08e-16										ATRAID	2,153964673	6,18E-17																					COTL1	4,608143229	8,37E-57
		MRPL14	2.1296	3.1e-16										AQP3	2,181916985	6,73E-17																					CCL2	8,278312672	8,48E-57
		COMMD3	2.12586	3.22e-16										TMEM219	2,149705751	7,04E-17																					CCL20	7,73621937	1,17E-56
		FAM177A1	2.0946	3.25e-16										UQCC2	2,164518549	7,33E-17																					HCST	5,273120003	6,83E-56
		AKR1C1	2.58086	3.32e-16										TMED3	2,190426878	7,99E-17																					RRAD	7,169472591	3,81E-55
		KCNC2	2.1107	3.57e-16										FTH1	2,109111201	7,99E-17																					VAMP5	4,732973634	4,73E-55
		RAMP3	2.18544	3.64e-16										UQCRQ	2,091829643	9,38E-17																					PLAU	6,071861795	7,99E-55
		MRPS21	2.08648	4.45e-16										TXNDC17	2,131284864	1,08E-16																					ABL2	4,762533737	1,52E-54
		NIPSNAP2	2.12844	4.5e-16										MRPS34	2,142545631	1,09E-16																					PLA2G2A	9,427342449	1,28E-53
		KRTCAP2	2.02565	5.67e-16										NDUFB9	2,139415553	1,21E-16																					CTSC	4,489445976	6,10E-53
		APRT	2.03368	5.7e-16										IMPDH2	2,118520145	1,42E-16																					FLT1	5,563975517	1,64E-52
		EPRS	2.10888	5.78e-16										CNIH4	2,161679694	1,47E-16																					TNC	11,71571798	2,19E-52
		TMA7	2.02229	5.89e-16										DDT	2,117578733	1,56E-16																					C1R	5,349868191	4,98E-51
		TMEM14B	2.09491	6.12e-16										RPN2	2,106999409	1,63E-16																					RARRES1	8,602376511	2,04E-50
		PPA1	2.02779	6.34e-16										KCNE4	2,07696705	1,71E-16																					H19	9,624402818	2,69E-50
		MRPL51	2.06965	6.37e-16										BRK1	2,106216137	1,72E-16																					PLPP1	5,764039467	2,79E-50
		ATP5MC1	2.06858	6.77e-16										CAMLG	2,117569827	1,87E-16																					AKAP13	4,126369502	4,53E-50
		ATP5MC2	2.01575	7.69e-16										NDUFC1	2,139639191	1,88E-16																					GNAQ	4,370741399	8,46E-50
		SMIM26	2.08105	8.06e-16										SARAF	2,058747666	1,94E-16																					IFI30	4,303318298	1,97E-49
		COX7C	2.01013	8.07e-16										TALDO1	2,113489718	2,07E-16																					CXCL8	5,51150373	3,36E-49
		LGALS3BP	2.02258	8.1e-16										DSP	2,095041886	2,42E-16																					CRISPLD2	5,601329183	5,66E-49
		SLC9A3R1	2.05097	8.69e-16										CNPY2	2,101025809	2,54E-16																					PCOLCE	4,714063743	8,39E-48
		S100A16	2.06366	8.79e-16										SDHC	2,114323193	2,54E-16																					CCN5	7,219111358	2,65E-47
		COX7A2	2.01228	9.22e-16										NDUFAF3	2,117153977	2,58E-16																					CD83	4,494472514	5,30E-47
		JTB	2.04536	9.64e-16										ATP6AP1	2,092599735	2,77E-16																					IL1R1	4,84071145	7,38E-45
		DBI	2.0083	1.06e-15										POLR2K	2,110829655	3,08E-16																					ACSL1	4,478234433	7,39E-45
		COX8A	2.00949	1.11e-15										MRPL14	2,129601372	3,10E-16																					ENG	4,199411844	1,74E-44
		NDUFB3	2.05543	1.15e-15										COMMD3	2,125855538	3,22E-16																					NPC2	3,924680749	4,65E-43
		VDAC3	2.08879	1.29e-15										FAM177A1	2,094602275	3,25E-16																					LIMS1	3,888906675	3,47E-42
		SPCS2	1.99882	1.33e-15										AKR1C1	2,580856389	3,32E-16																					CTSL	4,316885976	9,47E-42
		NTRK2	2.03694	1.47e-15										KCNC2	2,110703211	3,57E-16																					NR4A3	4,41559426	2,29E-41
		ARPC1A	2.06818	1.52e-15										RAMP3	2,18543756	3,64E-16																					AHR	4,182642225	2,42E-41
		MRPS16	2.07823	1.83e-15										MRPS21	2,086477277	4,45E-16																					GSN	4,365084803	2,63E-41
		NDUFA4	1.98556	1.83e-15										NIPSNAP2	2,128435498	4,50E-16																					FAM107B	4,029762662	2,89E-41
		DAD1	1.98621	1.93e-15										KRTCAP2	2,025654606	5,67E-16																					EFNB2	5,20377347	7,65E-41
		CRIP1	1.98637	2.17e-15										APRT	2,03367804	5,70E-16																					APOLD1	4,89974258	4,16E-40
		TCEAL4	1.99782	2.18e-15										EPRS	2,108883216	5,78E-16																					PALLD	4,889898999	2,15E-39
		PSMA2	2.02112	2.27e-15										TMA7	2,022292857	5,89E-16																					FBLN1	5,000477161	1,81E-38
		YIF1A	2.05389	2.33e-15										TMEM14B	2,094913848	6,12E-16																					CFD	6,221722682	2,98E-38
		PRKDC	2.03878	2.65e-15										PPA1	2,027790772	6,34E-16																					TNFAIP3	4,040093761	6,80E-38
		GATA3-AS1	2.05619	3e-15										MRPL51	2,069652424	6,37E-16																					UPP1	3,854813594	2,03E-37
		HSBP1	1.97534	3.07e-15										ATP5MC1	2,068582278	6,77E-16																					CD74	3,741467796	2,81E-36
		MDH2	2.00837	3.19e-15										ATP5MC2	2,015748604	7,69E-16																					MT1X	4,193043568	3,19E-36
		TMEM147	2.02447	3.99e-15										SMIM26	2,081048669	8,06E-16																					SELE	10,31344778	7,69E-35
		NDUFS6	1.99274	4.16e-15										COX7C	2,010127063	8,07E-16																					PPIC	3,733445577	1,35E-34
		NDUFB10	1.99398	4.28e-15										LGALS3BP	2,022581741	8,10E-16																					FLNA	3,58900128	1,96E-34
		FAM162A	2.03519	4.36e-15										SLC9A3R1	2,050972113	8,69E-16																					PI16	10,35726401	2,52E-34
		C1orf21	2.01371	4.49e-15										S100A16	2,063664547	8,79E-16																					MAP4K4	3,649519495	5,43E-34
		SCD	1.97496	4.51e-15										COX7A2	2,012278188	9,22E-16																					CD68	3,689064632	6,50E-34
		DHRS7	2.01194	4.75e-15										JTB	2,04535952	9,64E-16																					SFRP4	6,48101588	1,20E-33
		NDUFAF8	2.02556	4.84e-15										DBI	2,00830223	1,06E-15																					THBD	3,707450368	3,09E-33
		BSG	1.95497	4.9e-15										COX8A	2,00948935	1,11E-15																					MAP1B	3,881388707	9,66E-33
		TMEM134	2.01797	6.08e-15										NDUFB3	2,055428338	1,15E-15																					PELI1	3,630287158	2,66E-32
		GATA3	1.95036	6.2e-15										VDAC3	2,088791622	1,29E-15																					HLA-E	3,364983112	4,47E-31
		TUFM	1.97751	6.64e-15										SPCS2	1,998817784	1,33E-15																					MEG3	7,215118846	7,19E-31
		NME1	1.98775	7.76e-15										NTRK2	2,036935995	1,47E-15																					LGMN	3,712713433	9,80E-31
		CHMP2A	1.97438	8.22e-15										ARPC1A	2,068184879	1,52E-15																					IFI16	3,459702656	1,60E-30
		NDUFB11	1.93765	8.24e-15										MRPS16	2,078232578	1,83E-15																					FCGRT	3,425777504	2,69E-30
		LSM4	2.00241	9.47e-15										NDUFA4	1,985557589	1,83E-15																					TIMP3	3,969794783	3,78E-30
		TXNL4A	1.99381	9.77e-15										DAD1	1,986211487	1,93E-15																					MFGE8	3,927174085	4,07E-30
		CHCHD2	1.92221	9.86e-15										CRIP1	1,986370212	2,17E-15																					MMP11	6,495318547	7,99E-30
		OLA1	1.99163	1.04e-14										TCEAL4	1,997817934	2,18E-15																					ID2	3,484197387	1,50E-29
		PLP2	1.98779	1.06e-14										PSMA2	2,021121748	2,27E-15																					SLC11A1	4,237416314	5,22E-29
		DUSP23	2.00859	1.12e-14										YIF1A	2,053886193	2,33E-15																					RILPL2	3,48933012	5,68E-29
		TMED10	1.94758	1.38e-14										PRKDC	2,038783267	2,65E-15																					CLIC4	3,381211393	2,55E-28
		GHITM	1.95606	1.57e-14										GATA3-AS1	2,056194399	3,00E-15																					CREM	3,532379317	2,62E-28
		SELENOT	1.95637	1.81e-14										HSBP1	1,975342845	3,07E-15																					CCN1	3,765200456	1,20E-27
		MRPL55	1.97635	1.87e-14										MDH2	2,008365628	3,19E-15																					CFLAR	3,311863227	1,83E-27
		NDUFS8	1.94816	1.91e-14										TMEM147	2,024471421	3,99E-15																					ACKR3	3,836560784	3,54E-27
		GABARAPL2	1.91733	1.99e-14										NDUFS6	1,992739487	4,16E-15																					PDK4	3,570795149	4,44E-27
		EMC3	1.95159	2.04e-14										NDUFB10	1,99398048	4,28E-15																					RBP7	4,12297711	6,61E-27
		C7orf50	1.96494	2.04e-14										FAM162A	2,035188347	4,36E-15																					ATP2B1	3,268827815	8,77E-27
		MICOS10	1.90186	2.14e-14										C1orf21	2,013713558	4,49E-15																					COL18A1	3,725391516	1,33E-26
		HINT1	1.9042	2.16e-14										SCD	1,974962244	4,51E-15																					ITGA5	3,288158141	1,98E-26
		MRPS24	1.9506	2.32e-14										DHRS7	2,011942328	4,75E-15																					MIR4435-2HG	3,47095775	3,21E-26
		NDUFA13	1.89642	2.34e-14										NDUFAF8	2,025557761	4,84E-15																					ANXA5	3,133446839	3,32E-26
		IER3IP1	1.96747	2.37e-14										BSG	1,954966581	4,90E-15																					IGFBP6	4,851663587	5,01E-26
		UQCR10	1.90583	2.5e-14										TMEM134	2,017965625	6,08E-15																					GNA13	3,202042786	1,58E-25
		LAMTOR4	1.90004	2.5e-14										GATA3	1,950358699	6,20E-15																					G0S2	3,92969914	5,86E-25
		MRPL20	1.93785	2.55e-14										TUFM	1,977509893	6,64E-15																					OTUD1	3,469621303	1,13E-24
		TMBIM4	1.92731	2.75e-14										NME1	1,987747593	7,76E-15																					CYP1B1	3,577664758	2,55E-24
		CALM2	1.88317	2.8e-14										CHMP2A	1,974378614	8,22E-15																					TMSB10	3,013322443	2,89E-24
		C12orf57	1.89262	3.47e-14										NDUFB11	1,937650159	8,24E-15																					COL12A1	3,50031981	3,68E-24
		GLRX	1.93223	3.61e-14										4	2,00240817	9,47E-15																					ZNF267	3,127859576	1,37E-23
		DSTN	1.88005	3.65e-14										TXNL4A	1,993813706	9,77E-15																					IFITM2	3,051456421	2,85E-23
		RAD50	1.93803	3.65e-14										CHCHD2	1,922208798	9,86E-15																					SOD2	3,032506353	1,03E-22
		NDFIP1	1.91814	3.69e-14										OLA1	1,991628026	1,04E-14																					CRYAB	4,865554476	1,32E-22
		CLDN7	1.91121	3.7e-14										PLP2	1,987785991	1,06E-14																					PTPRE	3,170994987	2,18E-22
		MEAF6	1.9506	3.75e-14										DUSP23	2,008590673	1,12E-14																					MSN	2,961280443	3,58E-22
		PRDX5	1.88609	3.82e-14										TMED10	1,94757876	1,38E-14																					EFHD2	2,987029209	3,83E-22
		EBNA1BP2	1.95929	3.82e-14										GHITM	1,956058806	1,57E-14																					THBS1	3,340604353	4,84E-22
		ATP5MF	1.89195	3.9e-14										SELENOT	1,956371094	1,81E-14																					KLF4	2,96703897	8,36E-22
		PPIA	1.87128	3.9e-14										MRPL55	1,976346573	1,87E-14																					FTL	2,979644429	1,37E-21
		OCIAD1	1.91811	4.34e-14										NDUFS8	1,948160504	1,91E-14																					BASP1	3,058550101	1,30E-20
		TM4SF1	1.90489	4.41e-14										GABARAPL2	1,917327076	1,99E-14																					PMEPA1	2,937560703	1,62E-20
		SOD1	1.87053	4.69e-14										EMC3	1,951591682	2,04E-14																					SLC9A3R2	3,31650151	1,73E-20
		RAB13	1.89152	4.71e-14										C7orf50	1,964938374	2,04E-14																					NCOA7	3,362172814	2,23E-20
		ECM1	1.9265	4.82e-14										MICOS10	1,9018562	2,14E-14																					NDRG1	2,952635489	2,55E-20
		TECR	1.90876	4.93e-14										HINT1	1,904200753	2,16E-14																					JAG1	2,975754545	5,82E-20
		MPG	1.94327	5.03e-14										MRPS24	1,950602792	2,32E-14																					MGAT1	2,858662727	8,39E-20
		SELENOK	1.87863	5.16e-14										NDUFA13	1,896418012	2,34E-14																					ITGB1	2,816758662	1,16E-19
		DYNLT3	1.93655	5.37e-14										IER3IP1	1,96746548	2,37E-14																					TIMP2	2,823439699	4,87E-19
		ATP6V0E1	1.86431	5.65e-14										UQCR10	1,905833019	2,50E-14																					MMP9	8,519843393	5,63E-19
		ALKBH7	1.92316	5.86e-14										LAMTOR4	1,900043242	2,50E-14																					ZFP36L1	2,78972191	8,54E-19
		TOMM6	1.90401	5.96e-14										MRPL20	1,93785494	2,55E-14																					KLF9	2,78137141	1,19E-18
		CYC1	1.91983	6.01e-14										TMBIM4	1,927305964	2,75E-14																					ARL4A	2,795053934	1,68E-18
		MANF	1.91109	6.25e-14										CALM2	1,883170381	2,80E-14																					CXCL16	2,846558312	2,21E-18
		BST2	1.8565	6.59e-14										C12orf57	1,892620983	3,47E-14																					ATP1B3	2,781159581	2,56E-18
		ANAPC11	1.90693	6.8e-14										GLRX	1,932227755	3,61E-14																					ID1	2,98158629	2,68E-18
		TMED4	1.90192	6.83e-14										DSTN	1,880049276	3,65E-14																					CYTOR	2,835825653	3,99E-18
		ZNF593	1.92674	7.16e-14										RAD50	1,938026093	3,65E-14																					TXNIP	2,892023271	4,11E-18
		NDUFB2	1.86088	7.43e-14										NDFIP1	1,918136851	3,69E-14																					RAB31	2,771628771	4,13E-18
		COX4I1	1.84367	8.28e-14										CLDN7	1,911213745	3,70E-14																					RAP2B	2,906106435	4,35E-18
		ELOB	1.84667	8.95e-14										MEAF6	1,950599745	3,75E-14																					GLS	2,759394029	7,63E-18
		FOS	1.85311	9.17e-14										PRDX5	1,886087732	3,82E-14																					SAT1	2,67063679	1,28E-17
		ABHD12	1.90042	1.05e-13										EBNA1BP2	1,959287269	3,82E-14																					S100A9	5,881479768	2,56E-17
		TMEM208	1.88972	1.07e-13										ATP5MF	1,891954616	3,90E-14																					PRNP	2,705468496	4,65E-17
		EMC7	1.91825	1.07e-13										PPIA	1,87127655	3,90E-14																					OGFRL1	2,767368293	6,81E-17
		IGHG4	1.9102	1.08e-13										OCIAD1	1,918113844	4,34E-14																					AP1S2	2,728502319	9,13E-17
		TRAPPC2L	1.92198	1.1e-13										TM4SF1	1,904885115	4,41E-14																					SH3BGRL3	2,601505844	2,60E-16
		NME3	1.87114	1.16e-13										SOD1	1,870530222	4,69E-14																					SEC14L1	2,621103719	5,29E-16
		SNRPD1	1.90713	1.21e-13										RAB13	1,891516653	4,71E-14																					ATP13A3	2,573138145	5,88E-16
		TMBIM6	1.82792	1.21e-13										ECM1	1,926502011	4,82E-14																					LUZP1	2,59906087	9,17E-16
		RPL3	1.82549	1.41e-13										TECR	1,908756982	4,93E-14																					PICALM	2,567703048	1,22E-15
		PMAIP1	1.85059	1.44e-13										MPG	1,943265005	5,03E-14																					PPT1	2,553570334	2,15E-15
		XRCC5	1.87632	1.47e-13										SELENOK	1,878632085	5,16E-14																					CTSZ	2,542743168	3,11E-15
		MCCC2	1.87068	1.67e-13										DYNLT3	1,936547801	5,37E-14																					MAP3K8	2,56542504	3,24E-15
		RPL29	1.82291	1.69e-13										ATP6V0E1	1,864306183	5,65E-14																					MBNL1	2,512590937	4,30E-15
		SELENOP	1.84234	1.75e-13										ALKBH7	1,923159898	5,86E-14																					JARID2	2,568025625	1,31E-14
		ATP6V0B	1.81585	1.84e-13										TOMM6	1,904008239	5,96E-14																					RND3	2,555755644	2,37E-14
		RCN1	1.87641	1.85e-13										CYC1	1,919834056	6,01E-14																					MEF2A	2,526563512	3,33E-14
		SLC7A2	1.82885	1.89e-13										MANF	1,911087675	6,25E-14																					UGCG	2,437500116	3,42E-14
		ERP29	1.85625	1.91e-13										BST2	1,856496911	6,59E-14																					LIPA	2,562105638	6,16E-14
		RPS4X	1.80737	2.26e-13										ANAPC11	1,906929521	6,80E-14																					IFNGR1	2,485392563	6,63E-14
		NDUFA3	1.88865	2.43e-13										TMED4	1,901915835	6,83E-14																					ANKRD28	2,423826263	5,49E-13
		STUB1	1.86212	2.58e-13										ZNF593	1,926743984	7,16E-14																					METRNL	2,382748696	6,21E-13
		PGR	1.88027	2.67e-13										NDUFB2	1,860884377	7,43E-14																					CD99	2,376660838	6,62E-13
		PSMB5	1.86349	2.79e-13										COX4I1	1,843670338	8,28E-14																					PRG4	3,237179241	7,59E-13
		VDAC1	1.83377	3.32e-13										ELOB	1,84667222	8,95E-14																					ADM	2,427169502	7,62E-13
		WDR83OS	1.83888	3.33e-13										FOS	1,853108533	9,17E-14																					IGFBP4	2,366696229	1,24E-12
		RSL1D1	1.84243	3.54e-13										ABHD12	1,900422689	1,05E-13																					ZNF331	2,474775735	1,76E-12
		SERP1	1.79204	3.59e-13										TMEM208	1,8897249	1,07E-13																					MAFB	2,481905775	1,77E-12
		ZCRB1	1.85693	3.67e-13										EMC7	1,918253262	1,07E-13																					CYBA	2,318683213	2,37E-12
		AURKAIP1	1.83409	3.77e-13										IGHG4	1,910196474	1,08E-13																					NFIL3	2,336890251	3,70E-12
		TAGLN2	1.7906	3.8e-13										TRAPPC2L	1,921977177	1,10E-13																					CAPG	2,336254214	5,32E-12
		GPX4	1.7875	3.86e-13										NME3	1,871140768	1,16E-13																					ELF1	2,258465887	6,82E-12
		UBE2S	1.81211	4.32e-13										SNRPD1	1,907130611	1,21E-13																					LMCD1	2,344663032	8,29E-12
		RPL24	1.78135	4.55e-13										TMBIM6	1,827919546	1,21E-13																					CDC42EP3	2,281112794	1,01E-11
		ATP5F1A	1.82363	4.96e-13										RPL3	1,825487311	1,41E-13																					BMPR2	2,282944121	1,39E-11
		NDUFA5	1.82932	5.07e-13										PMAIP1	1,85058672	1,44E-13																					NAMPT	2,239703482	2,36E-11
		UBL5	1.78118	5.35e-13										XRCC5	1,876320737	1,47E-13																					NFKB1	2,24595443	3,01E-11
		DYNLT1	1.8317	5.44e-13										MCCC2	1,870679493	1,67E-13																					PPIF	2,228156304	5,71E-11
		CHMP5	1.83532	5.45e-13										RPL29	1,82290949	1,69E-13																					FKBP1A	2,211656197	7,03E-11
		UQCR11	1.78253	5.51e-13										SELENOP	1,842335721	1,75E-13																					CTSB	2,186088991	8,21E-11
		RPS27	1.77042	6e-13										ATP6V0B	1,815847743	1,84E-13																					PIK3R1	2,241216223	8,99E-11
		CKS2	1.82643	6.06e-13										RCN1	1,876413287	1,85E-13																					PNRC1	2,165981945	9,09E-11
		CIB1	1.80887	6.26e-13										SLC7A2	1,82885282	1,89E-13																					RDX	2,192791904	1,68E-10
		PHPT1	1.77859	6.54e-13										ERP29	1,856248251	1,91E-13																					PDE4DIP	2,189269372	2,06E-10
		RPL18	1.76563	6.54e-13										RPS4X	1,807374549	2,26E-13																					CD14	2,448747766	2,21E-10
		ARL6IP1	1.77912	7.19e-13										NDUFA3	1,888648785	2,43E-13																					SNX9	2,126309579	2,81E-10
		TMEM230	1.82592	7.86e-13										STUB1	1,862115804	2,58E-13																					LGALS1	2,11455625	2,95E-10
		RTN3	1.81101	7.92e-13										PGR	1,880271865	2,67E-13																					AL355075.4	2,892673872	3,42E-10
		PON2	1.81256	8.46e-13										PSMB5	1,86349026	2,79E-13																					TGFB1	2,163900553	3,84E-10
		VAMP8	1.8053	8.65e-13										VDAC1	1,833766336	3,32E-13																					RAP1A	2,117243746	4,87E-10
		DYNLL1	1.75967	8.65e-13										WDR83OS	1,838882627	3,33E-13																					ARRDC3	2,190231925	4,90E-10
		RPLP1	1.75327	9.07e-13										RSL1D1	1,842425619	3,54E-13																					ZYX	2,101378278	5,72E-10
		POLD4	1.80284	9.16e-13										SERP1	1,792039141	3,59E-13																					BTG3	2,111245201	6,68E-10
		POLR2L	1.77006	9.44e-13										ZCRB1	1,856932735	3,67E-13																					BTG1	2,089761349	8,54E-10
		MGST2	1.82906	9.6e-13										AURKAIP1	1,834085071	3,77E-13																					GRN	2,089469859	1,15E-09
		ATP5PD	1.79262	9.62e-13										TAGLN2	1,790601109	3,80E-13																					TLN1	2,064061082	1,72E-09
		TMED2	1.7957	1.02e-12										GPX4	1,787501326	3,86E-13																					UTRN	2,065029761	2,37E-09
		DUT	1.81076	1.07e-12										UBE2S	1,812107347	4,32E-13																					JMJD1C	2,043337832	2,74E-09
		ERH	1.793	1.07e-12										RPL24	1,781352062	4,55E-13																					ISG15	2,268227135	2,85E-09
		RPL35A	1.75023	1.08e-12										ATP5F1A	1,823633232	4,96E-13																					MIR22HG	2,045406616	3,53E-09
		RPL14	1.74726	1.1e-12										NDUFA5	1,829320463	5,07E-13																					SWAP70	2,054174262	4,51E-09
		RPS26	1.7524	1.11e-12										UBL5	1,781184865	5,35E-13																					ARPC2	1,989082421	5,61E-09
		NDUFS5	1.75702	1.18e-12										DYNLT1	1,831695725	5,44E-13																					YBX1	1,971321082	7,70E-09
		UQCRC1	1.81366	1.23e-12										CHMP5	1,835321886	5,45E-13																					CHMP1B	2,014878593	9,11E-09
		LSM3	1.81165	1.25e-12										UQCR11	1,782529579	5,51E-13																					DST	2,015215968	9,23E-09
		RAD21	1.79386	1.32e-12										RPS27	1,770417706	6,00E-13																					SNX3	1,924615545	1,18E-08
		PLAAT3	1.8075	1.32e-12										CKS2	1,826428202	6,06E-13																					ZFAND5	1,96747241	1,22E-08
		BLVRB	1.79205	1.34e-12										CIB1	1,808871445	6,26E-13																					VASP	1,961260199	1,79E-08
		RPL15	1.74037	1.36e-12										PHPT1	1,778586429	6,54E-13																					ARHGDIB	1,927710446	1,87E-08
		COX14	1.80647	1.45e-12										RPL18	1,765634682	6,54E-13																					ANKRD10	1,935148572	1,87E-08
		TRAPPC5	1.75015	1.49e-12										ARL6IP1	1,779124329	7,19E-13																					SH3BP5	1,909847193	2,52E-08
		PSME1	1.77836	1.52e-12										TMEM230	1,825915265	7,86E-13																					ACSL3	1,946946528	2,66E-08
		RPL8	1.72924	1.72e-12										RTN3	1,811013728	7,92E-13																					ACTN1	1,907327931	3,73E-08
		PLA2G12A	1.79937	1.83e-12										PON2	1,812563718	8,46E-13																					PPP1R12A	1,899241965	3,98E-08
		RPSA	1.72811	1.9e-12										VAMP8	1,80530192	8,65E-13																					ARPC5	1,889359483	4,38E-08
		PDCD6	1.78182	1.91e-12										DYNLL1	1,75966515	8,65E-13																					DUSP6	1,98758329	4,63E-08
		SRSF9	1.76302	1.93e-12										RPLP1	1,753273714	9,07E-13																					MMP13	6,712319408	6,57E-08
		SSR2	1.72801	2.03e-12										POLD4	1,802841627	9,16E-13																					LACTB	1,871834761	9,76E-08
		ROMO1	1.78259	2.05e-12										POLR2L	1,770064581	9,44E-13																					REL	1,868617895	1,21E-07
		RPL23A	1.72178	2.13e-12										MGST2	1,829057416	9,60E-13																					RALA	1,85173598	1,25E-07
		BUD31	1.76463	2.3e-12										ATP5PD	1,792619239	9,62E-13																					RANBP2	1,863462645	1,26E-07
		POLR2J	1.79493	2.3e-12										TMED2	1,795699527	1,02E-12																					S100A10	1,849514981	1,46E-07
		TIMM13	1.77314	2.37e-12										DUT	1,81076302	1,07E-12																					ANKH	1,897779168	2,38E-07
		JPT1	1.7702	2.44e-12										ERH	1,793000129	1,07E-12																					PABPC4	1,806137483	2,86E-07
		PFDN2	1.75787	2.54e-12										RPL35A	1,750228204	1,08E-12																					CAPZB	1,778858688	3,04E-07
		PRELID1	1.72643	2.57e-12										RPL14	1,747258048	1,10E-12																					GEM	1,846701878	3,06E-07
		RAB2A	1.75346	2.59e-12										RPS26	1,752398996	1,11E-12																					CYB5R3	1,788041305	3,19E-07
		NDUFA1	1.7653	2.59e-12										NDUFS5	1,757018231	1,18E-12																					PER1	1,853645049	3,26E-07
		NSA2	1.77201	2.69e-12										UQCRC1	1,813659599	1,23E-12																					SPAG9	1,793306488	3,26E-07
		IRX2	1.71952	2.94e-12										3	1,811647998	1,25E-12																					GABARAPL1	1,784285205	3,66E-07
		NAA38	1.76356	2.95e-12										RAD21	1,793861504	1,32E-12																					ARGLU1	1,773985012	3,90E-07
		UFC1	1.71923	3.09e-12										PLAAT3	1,807503903	1,32E-12																					RAP1B	1,757262512	4,23E-07
		UBE2M	1.78178	3.16e-12										BLVRB	1,792054219	1,34E-12																					RBPJ	1,786354786	4,61E-07
		HMGN2	1.72245	3.26e-12										RPL15	1,74037125	1,36E-12																					SLC38A2	1,783430612	6,01E-07
		SNU13	1.72095	3.35e-12										COX14	1,806466442	1,45E-12																					PARP14	1,847357914	6,66E-07
		XRCC6	1.75398	3.45e-12										TRAPPC5	1,750147798	1,49E-12																					MAP3K2	1,765341011	6,74E-07
		TRAPPC1	1.76682	3.77e-12										PSME1	1,778360723	1,52E-12																					CALM1	1,740698309	9,37E-07
		MDH1	1.77015	3.8e-12										RPL8	1,729237061	1,72E-12																					FOXP1	1,725522034	9,55E-07
		NDUFS2	1.75683	3.91e-12										RPSA	1,728105446	1,90E-12																					ACP5	2,59777923	9,62E-07
		RPS5	1.69792	4.12e-12										PDCD6	1,78182057	1,91E-12																					ZC3HAV1	1,81441749	1,15E-06
		PPM1G	1.76142	4.18e-12										SRSF9	1,76302178	1,93E-12																					DEK	1,723854577	1,15E-06
		SCAND1	1.74546	4.53e-12										SSR2	1,728009272	2,03E-12																					ROCK1	1,722122465	1,31E-06
		HSPA5	1.70156	4.78e-12										ROMO1	1,782585875	2,05E-12																					TUBB	1,758796512	1,34E-06
		NPM1	1.68849	5.05e-12										RPL23A	1,721775102	2,13E-12																					GPCPD1	1,727014736	1,59E-06
		RACK1	1.6893	5.11e-12										BUD31	1,764632416	2,30E-12																					WTAP	1,684542388	2,29E-06
		ACTG1	1.68645	5.35e-12										POLR2J	1,794928991	2,30E-12																					LAP3	1,691174221	2,75E-06
		TMEM258	1.72964	5.61e-12										TIMM13	1,773135117	2,37E-12																					ID3	1,748500084	2,95E-06
		CYSTM1	1.73861	6.01e-12										JPT1	1,770203119	2,44E-12																					RNASET2	1,675150373	2,99E-06
		UQCRB	1.68551	6.13e-12										PFDN2	1,757868626	2,54E-12																					GNG5	1,688121893	3,02E-06
		RPL41	1.67827	6.17e-12										PRELID1	1,726427416	2,57E-12																					PLEC	1,703568464	3,36E-06
		NDUFA6	1.73935	6.28e-12										RAB2A	1,753458412	2,59E-12																					NRARP	1,742429991	3,52E-06
		TXN	1.69524	6.39e-12										NDUFA1	1,765296846	2,59E-12																					NFKBIA	1,693149722	3,82E-06
		ATOX1	1.69804	6.46e-12										NSA2	1,772006621	2,69E-12																					FOSL2	1,646712461	3,83E-06
		LAMTOR5	1.72496	6.82e-12										IRX2	1,719522898	2,94E-12																					ITM2B	1,661276686	4,23E-06
		CAMK2N1	1.74868	7.07e-12										NAA38	1,763557493	2,95E-12																					AKIRIN2	1,657859386	5,04E-06
		DCTN3	1.7402	7.12e-12										UFC1	1,719232339	3,09E-12																					ARPC1B	1,659326803	5,09E-06
		ATP5PF	1.68661	7.27e-12										UBE2M	1,781780252	3,16E-12																					FNDC3A	1,70889759	5,28E-06
		SF3B6	1.71891	7.49e-12										HMGN2	1,722454018	3,26E-12																					FGFR1	1,653727528	6,06E-06
		FAAP20	1.74392	7.52e-12										SNU13	1,720948515	3,35E-12																					PLEKHB2	1,627265217	6,88E-06
		RABEP1	1.74111	7.8e-12										XRCC6	1,753979277	3,45E-12																					PDXK	1,635566675	7,13E-06
		LSM5	1.74965	7.94e-12										TRAPPC1	1,766823112	3,77E-12																					CTSA	1,621176018	7,73E-06
		NDUFB1	1.72472	7.97e-12										MDH1	1,770151455	3,80E-12																					PLD3	1,621703154	8,27E-06
		UGDH	1.6942	8.09e-12										NDUFS2	1,75682862	3,91E-12																					MORF4L1	1,58335052	9,24E-06
		ASAH1	1.6758	8.25e-12										RPS5	1,697916458	4,12E-12																					CLEC11A	1,614487349	1,01E-05
		KRT10	1.7114	8.78e-12										PPM1G	1,761415562	4,18E-12																					PMP22	1,583522312	1,04E-05
		RPL30	1.66584	8.8e-12										SCAND1	1,745455881	4,53E-12																					FOXO3	1,616355879	1,31E-05
		SSBP1	1.6813	9.52e-12										HSPA5	1,701558473	4,78E-12																					ZFYVE16	1,634003588	1,48E-05
		TRMT112	1.70239	9.52e-12										NPM1	1,688489416	5,05E-12																					TMOD3	1,587318062	1,52E-05
		JUN	1.66727	1.03e-11										RACK1	1,68930185	5,11E-12																					IFNGR2	1,585059589	1,64E-05
		SLIRP	1.73128	1.04e-11										ACTG1	1,686449415	5,35E-12																					PTPN1	1,572172204	1,93E-05
		RPL13	1.66358	1.04e-11										TMEM258	1,729643225	5,61E-12																					DAZAP2	1,528598585	2,74E-05
		COMT	1.70765	1.07e-11										CYSTM1	1,738606314	6,01E-12																					TGIF1	1,537692793	2,90E-05
		CEBPD	1.7022	1.17e-11										UQCRB	1,685510102	6,13E-12																					ETS2	1,516431164	3,41E-05
		RBIS	1.70327	1.18e-11										RPL41	1,678265821	6,17E-12																					ARC	2,768996012	3,53E-05
		CBX3	1.66364	1.19e-11										NDUFA6	1,739350145	6,28E-12																					SUMO3	1,527804688	3,76E-05
		RPL7	1.6593	1.22e-11										TXN	1,695239676	6,39E-12																					TUBA1B	1,53824428	3,77E-05
		DUSP5	1.67784	1.23e-11										ATOX1	1,698040801	6,46E-12																					CDV3	1,511509144	3,87E-05
		RPL7A	1.65768	1.23e-11										LAMTOR5	1,724956207	6,82E-12																					SOCS3	1,573948818	4,00E-05
		RABAC1	1.66752	1.24e-11										CAMK2N1	1,748675018	7,07E-12																					CAP1	1,476422734	5,21E-05
		TMEM14C	1.70302	1.33e-11										DCTN3	1,740204241	7,12E-12																					INSIG1	1,520607707	5,44E-05
		SRI	1.71656	1.38e-11										ATP5PF	1,686610498	7,27E-12																					HMGB1	1,494759229	5,85E-05
		BTG2	1.66363	1.45e-11										SF3B6	1,718909553	7,49E-12																					SDC2	1,530969362	6,18E-05
		ATP5MG	1.65245	1.5e-11										FAAP20	1,743917125	7,52E-12																					ATP6V1B2	1,475709096	6,24E-05
		RPS8	1.64902	1.52e-11										RABEP1	1,741114628	7,80E-12																					MOB1A	1,473760424	6,40E-05
		YWHAE	1.64854	1.54e-11										5	1,749651646	7,94E-12																					MYL12A	1,490544814	6,99E-05
		KRT15	1.755	1.59e-11										NDUFB1	1,724722644	7,97E-12																					FNDC3B	1,476660109	7,18E-05
		PDIA3	1.64579	1.65e-11										UGDH	1,69420499	8,09E-12																					C6orf62	1,481434083	7,75E-05
		MRPL33	1.70452	1.76e-11										ASAH1	1,675802325	8,25E-12																					1	1,459839945	8,54E-05
		ARF1	1.64042	1.81e-11										KRT10	1,711398145	8,78E-12																					UBALD2	1,452207446	8,58E-05
		TAF10	1.6923	1.86e-11										RPL30	1,665838017	8,80E-12																					RNF130	1,455394104	8,83E-05
		SLC25A6	1.64177	1.89e-11										SSBP1	1,681300283	9,52E-12																					HLA-B	1,462747621	8,87E-05
		SEC62	1.646	2.08e-11										TRMT112	1,702388668	9,52E-12																					PSAP	1,478357474	8,94E-05
		GASK1B	1.68988	2.12e-11										JUN	1,667265994	1,03E-11																					IQGAP1	1,424813016	0,00010505
		CCT7	1.69968	2.16e-11										SLIRP	1,731278077	1,04E-11																					CALU	1,411975881	0,000115853
		PHB2	1.6999	2.23e-11										RPL13	1,663577033	1,04E-11																					S100A6	1,446596866	0,000118634
		RPS14	1.63077	2.3e-11										COMT	1,707651216	1,07E-11																					CDK2AP1	1,437891953	0,000118936
		PET100	1.68492	2.33e-11										CEBPD	1,702197296	1,17E-11																					TSC22D3	1,462805353	0,000122764
		RPS19BP1	1.68612	2.37e-11										RBIS	1,703271766	1,18E-11																					EEF1D	1,432848424	0,000147881
		NUCKS1	1.6457	2.42e-11										CBX3	1,663636736	1,19E-11																					SKIL	1,412165529	0,000152965
		GSTK1	1.67052	2.43e-11										RPL7	1,659303172	1,22E-11																					EPS8	1,405215496	0,000207028
		C1orf122	1.67152	2.48e-11										DUSP5	1,677843022	1,23E-11																					PPP1R15A	1,409794898	0,000218222
		RPS2	1.6275	2.53e-11										RPL7A	1,657681165	1,23E-11																					RPL21	1,395395396	0,000227591
		LAMP2	1.66508	2.64e-11										RABAC1	1,667515438	1,24E-11																					TAF7	1,395664041	0,000238152
		ATP5MC3	1.63533	2.64e-11										TMEM14C	1,70302103	1,33E-11																					RAB21	1,37357161	0,000242743
		JUND	1.6227	2.86e-11										SRI	1,716563186	1,38E-11																					TIMP1	1,406685848	0,000242808
		HSPB1	1.62035	2.94e-11										BTG2	1,66363416	1,45E-11																					S100A11	1,403107721	0,000244265
		ATP5MPL	1.65849	3.05e-11										ATP5MG	1,652450644	1,50E-11																					ITGAV	1,368650327	0,000251489
		SNHG8	1.62435	3.33e-11										RPS8	1,649019014	1,52E-11																					EVA1B	1,366829331	0,000297266
		COX20	1.65281	3.38e-11										YWHAE	1,648539976	1,54E-11																					LGALS3	1,38786587	0,000304049
		PSMB8	1.67669	3.44e-11										KRT15	1,754998228	1,59E-11																					SH3GLB1	1,35092777	0,000343565
		ERGIC3	1.67744	3.59e-11										PDIA3	1,645788998	1,65E-11																					TPT1	1,356828468	0,000372105
		RPL10A	1.61395	3.66e-11										MRPL33	1,704516007	1,76E-11																					TYMP	1,376079441	0,000383093
		SNRPF	1.6732	3.68e-11										TAF10	1,692297308	1,86E-11																					ARL8B	1,332608024	0,000449974
		COX5A	1.65443	3.7e-11										SLC25A6	1,64176828	1,89E-11																					YWHAQ	1,31054093	0,000471633
		RANBP1	1.65953	4.34e-11										SEC62	1,645998656	2,08E-11																					CDC37	1,32171946	0,000498158
		CDH1	1.66187	4.55e-11										GASK1B	1,68987999	2,12E-11																					RAB5C	1,31777544	0,000499972
		GAPDH	1.59737	5.11e-11										CCT7	1,699684634	2,16E-11																					GSTO1	1,307532174	0,000522909
		SPTSSA	1.65992	5.3e-11										PHB2	1,699895655	2,23E-11																					BRI3	1,347385312	0,000530209
		CCDC47	1.6576	5.46e-11										RPS14	1,630769547	2,30E-11																					HEXA	1,319743242	0,000538195
		NDUFS7	1.65353	5.55e-11										PET100	1,684919594	2,33E-11																					NFAT5	1,344399673	0,000556511
		NEDD8	1.6339	5.59e-11										RPS19BP1	1,68611727	2,37E-11																					GNAI2	1,333394175	0,000560854
		CIAO2B	1.64638	5.76e-11										NUCKS1	1,64570036	2,42E-11																					LRRFIP1	1,340462128	0,000567936
		ATP5MD	1.60908	5.87e-11										GSTK1	1,670523784	2,43E-11																					ARFGAP3	1,324576015	0,000570878
		DYNLRB1	1.65529	5.96e-11										C1orf122	1,671521405	2,48E-11																					KLF6	1,338184364	0,000577914
		JUNB	1.60697	6.14e-11										RPS2	1,627498991	2,53E-11																					DDAH2	1,312022164	0,000594147
		NDUFB7	1.62941	6.31e-11										LAMP2	1,665083477	2,64E-11																					BAX	1,30174706	0,00068922
		COX7A2L	1.64449	6.8e-11										ATP5MC3	1,635327244	2,64E-11																					MFSD1	1,308041168	0,000702489
		RPS17	1.59463	6.91e-11										JUND	1,622697867	2,86E-11																					WSB1	1,324644386	0,000717979
		TMED9	1.62083	7.13e-11										HSPB1	1,620350015	2,94E-11																					DNTTIP2	1,28495863	0,000756799
		OST4	1.59078	7.46e-11										ATP5MPL	1,658492492	3,05E-11																					INSR	1,329141108	0,000778819
		PSMD4	1.64235	7.53e-11										SNHG8	1,624354523	3,33E-11																					CTNNB1	1,270162702	0,000791286
		RPS21	1.58118	7.65e-11										COX20	1,652812572	3,38E-11																					MAPRE1	1,270407474	0,000987418
		LAMTOR1	1.63024	8.28e-11										PSMB8	1,676692454	3,44E-11																					STMN1	1,35188819	0,0010123
		SNRPG	1.62862	8.3e-11										ERGIC3	1,67744096	3,59E-11																					CLIC1	1,279448034	0,001081964
		ENSA	1.58207	8.31e-11										RPL10A	1,613947403	3,66E-11																					ICAM1	1,276534969	0,001132788
		STARD10	1.6444	8.47e-11										SNRPF	1,673198477	3,68E-11																					EIF3E	1,232883858	0,001163716
		ST13	1.58576	8.5e-11										COX5A	1,654432422	3,70E-11																					TPM4	1,283584858	0,001166132
		TOMM7	1.58451	8.87e-11										RANBP1	1,659529358	4,34E-11																					MTCH1	1,242634003	0,001174654
		MRPS15	1.64427	8.89e-11										CDH1	1,661871693	4,55E-11																					PDLIM1	1,25470136	0,001177938
		ILF2	1.61461	9.43e-11										GAPDH	1,597369385	5,11E-11																					ERP44	1,261197178	0,001189795
		ATP5F1C	1.61238	9.57e-11										SPTSSA	1,659917602	5,30E-11																					CST3	1,306096534	0,00120446
		SLC25A5	1.58149	9.79e-11										CCDC47	1,657602922	5,46E-11																					NR4A2	1,248221179	0,001323636
		UBE2L3	1.6199	1.05e-10										NDUFS7	1,653533519	5,55E-11																					PSMB9	1,267934517	0,00134854
		TMA16	1.62884	1.07e-10										NEDD8	1,633898415	5,59E-11																					UBL3	1,231614388	0,001531808
		SNHG29	1.5746	1.1e-10										CIAO2B	1,646381964	5,76E-11																					CCDC107	1,23723923	0,001563238
		MYDGF	1.57979	1.12e-10										ATP5MD	1,609084486	5,87E-11																					TUBB2A	1,231780095	0,001582831
		VPS28	1.6008	1.18e-10										DYNLRB1	1,655292859	5,96E-11																					POMP	1,248878922	0,001715827
		GABARAP	1.56914	1.19e-10										JUNB	1,606969645	6,14E-11																					PTTG1IP	1,212679655	0,001762375
		SNRPD2	1.61089	1.22e-10										NDUFB7	1,629413692	6,31E-11																					UFM1	1,221447534	0,001794556
		EEF1A2	1.57258	1.23e-10										COX7A2L	1,644485789	6,80E-11																					LEPROT	1,2095016	0,001833529
		TIMM17A	1.6142	1.38e-10										RPS17	1,594629325	6,91E-11																					CDC42	1,234437109	0,001857103
		SEM1	1.57316	1.41e-10										TMED9	1,620834026	7,13E-11																					IFI27L2	1,219110748	0,001893784
		FAM120A	1.60223	1.43e-10										OST4	1,59077932	7,46E-11																					CCNH	1,214373439	0,001977679
		COX5B	1.56125	1.5e-10										PSMD4	1,642345121	7,53E-11																					NOP10	1,180626233	0,002270028
		AREG	1.75075	1.52e-10										RPS21	1,581179422	7,65E-11																					PEA15	1,191069277	0,00229652
		EDF1	1.55792	1.58e-10										LAMTOR1	1,630242248	8,28E-11																					OSTC	1,176699002	0,002428351
		UBB	1.56209	1.62e-10										SNRPG	1,628617953	8,30E-11																					CD63	1,201917374	0,002476129
		ATP5ME	1.56754	1.77e-10										ENSA	1,582073905	8,31E-11																					PNP	1,180859311	0,002480723
		RER1	1.59445	1.78e-10										STARD10	1,644403637	8,47E-11																					EIF1B	1,164033166	0,002669804
		C19orf53	1.59972	1.78e-10										ST13	1,58575778	8,50E-11																					CKLF	1,167823785	0,00295395
		ATP6AP2	1.55614	1.79e-10										TOMM7	1,58451095	8,87E-11																					CD81	1,190640099	0,002988476
		NME2	1.54965	1.8e-10										MRPS15	1,64427213	8,89E-11																					TSC22D1	1,20736942	0,002988476
		CHST1	1.60513	1.8e-10										ILF2	1,614612194	9,43E-11																					RAMP2	1,167996651	0,00326105
		SNHG6	1.55948	1.92e-10										ATP5F1C	1,61237679	9,57E-11																					NANS	1,156093048	0,003301112
		RPS3	1.5456	1.93e-10										SLC25A5	1,58148989	9,79E-11																					ANXA2	1,173971072	0,003458413
		ATP5F1D	1.5572	1.93e-10										UBE2L3	1,619897605	1,05E-10																					EIF4G2	1,166629061	0,003885615
		RHOC	1.55938	1.97e-10										TMA16	1,628843298	1,07E-10																					ARL5A	1,14442834	0,003907335
		COPE	1.55453	2.05e-10										SNHG29	1,574602308	1,10E-10																					CAPZA1	1,144694675	0,003918763
		GNG10	1.6056	2.19e-10										MYDGF	1,579793867	1,12E-10																					NAA50	1,13499614	0,004175237
		MRPL41	1.58408	2.23e-10										VPS28	1,600802865	1,18E-10																					ANKRD11	1,137974467	0,004244907
		TMEM50A	1.57711	2.27e-10										GABARAP	1,569142449	1,19E-10																					IFI6	1,178557057	0,004465697
		PGLS	1.58774	2.27e-10										SNRPD2	1,610889005	1,22E-10																					CAPN2	1,137885019	0,004465697
		SUMO2	1.53825	2.52e-10										EEF1A2	1,572577401	1,23E-10																					TSC22D2	1,13231226	0,004465697
		MTDH	1.53466	2.83e-10										TIMM17A	1,61420032	1,38E-10																					RNH1	1,112503779	0,004512146
		CCND1	1.5419	2.88e-10										SEM1	1,573157921	1,41E-10																					HES4	1,131474929	0,00452584
		RPS18	1.53064	2.94e-10										FAM120A	1,602229303	1,43E-10																					ATP1A1	1,111735346	0,004553446
		PSMB2	1.58555	2.97e-10										COX5B	1,561250967	1,50E-10																					CAPNS1	1,116483696	0,004632083
		NDUFB8	1.56202	3.25e-10										AREG	1,750748108	1,52E-10																					SEPTIN2	1,112588771	0,004685679
		VDAC2	1.56184	3.48e-10										EDF1	1,557916095	1,58E-10																					UAP1	1,11988331	0,004882561
		PHB	1.57972	3.48e-10										UBB	1,562089905	1,62E-10																					ETFB	1,11481318	0,005159724
		BANF1	1.56901	3.67e-10										ATP5ME	1,567541782	1,77E-10																					CCDC85B	1,102929599	0,005163591
		EEF2	1.51703	3.72e-10										RER1	1,594452049	1,78E-10																					NUCB1	1,104429657	0,005683105
		STRAP	1.56703	3.82e-10										C19orf53	1,599719993	1,78E-10																					CEBPB	1,134840716	0,00571992
		KDELR1	1.56078	3.85e-10										ATP6AP2	1,556138582	1,79E-10																					B2M	1,096065333	0,007279977
		SEC61G	1.53	3.93e-10										NME2	1,54965283	1,80E-10																					SNX6	1,074754707	0,007788444
		EIF3D	1.57111	3.97e-10										CHST1	1,605126008	1,80E-10																					MACF1	1,067565925	0,007952947
		CANX	1.51642	3.98e-10										SNHG6	1,559478661	1,92E-10																					PGAM1	1,069573618	0,00814751
		ZNHIT1	1.52528	4.02e-10										RPS3	1,545595742	1,93E-10																					AHSA1	1,051671635	0,008442288
		PSMA5	1.56242	4.12e-10										ATP5F1D	1,557199664	1,93E-10																					SERPINB6	1,060184492	0,008771363
		MGST3	1.52433	4.17e-10										RHOC	1,559378241	1,97E-10																					JAK1	1,040904319	0,0088959
		ATP6V0C	1.51347	4.27e-10										COPE	1,554528305	2,05E-10																					MYADM	1,04029974	0,009156881
		RPS15	1.51043	4.58e-10										GNG10	1,605603446	2,19E-10																					KDM6B	1,09062716	0,009276632
		COPS6	1.55872	4.6e-10										MRPL41	1,584075073	2,23E-10																					SCARB2	1,047526932	0,00982827
		MICOS13	1.55559	4.66e-10										TMEM50A	1,577113989	2,27E-10																					RYBP	1,032657723	0,010146055
		ATP6V1G1	1.51432	4.68e-10										PGLS	1,587735482	2,27E-10																					PPP1CB	1,028589086	0,010164164
		PDAP1	1.56726	4.77e-10										SUMO2	1,538248204	2,52E-10																					2	1,044427511	0,010567755
		RPL36A	1.50934	5.06e-10										MTDH	1,534658825	2,83E-10																					C4orf48	1,032282395	0,011367397
		PSMB6	1.54856	5.15e-10										CCND1	1,541904407	2,88E-10																					RPS29	1,048221542	0,011645496
		RPLP0	1.50215	5.38e-10										RPS18	1,530640478	2,94E-10																					HMGB2	1,068942625	0,011769985
		SCP2	1.55047	5.43e-10										PSMB2	1,585550872	2,97E-10																					YPEL5	1,012286265	0,012040505
		EGR1	1.52105	5.48e-10										NDUFB8	1,562019856	3,25E-10																					RPL27A	1,034795681	0,012958869
		RPL31	1.5104	5.6e-10										VDAC2	1,561839315	3,48E-10																					SPTBN1	1,018033858	0,013224766
		COX6B1	1.50496	6.18e-10										PHB	1,579716795	3,48E-10																					LDHA	1,037239862	0,013224766
		CIRBP	1.49337	6.91e-10										BANF1	1,56901036	3,67E-10																					SLC20A1	1,051697343	0,014139706
		ABHD2	1.54595	6.92e-10										EEF2	1,517030871	3,72E-10																					HP1BP3	1,004900824	0,014236838
		PPP1R14B	1.50115	7.56e-10										STRAP	1,567031095	3,82E-10																					SEPTIN7	0,981247964	0,014517786
		RPS25	1.48708	7.61e-10										KDELR1	1,560775166	3,85E-10																					TLE5	0,990039793	0,015126591
		IER2	1.49587	8.2e-10										SEC61G	1,529998552	3,93E-10																					KLF2	1,038348656	0,016026147
		RHOB	1.49373	8.57e-10										EIF3D	1,57111215	3,97E-10																					CSTB	1,023126712	0,016042265
		LDLRAD4	1.5102	8.98e-10										CANX	1,51642305	3,98E-10																					SNHG16	0,988374691	0,016228743
		CHCHD10	1.52685	9.25e-10										ZNHIT1	1,525282899	4,02E-10																					CHORDC1	0,986694411	0,017130896
		PSMB4	1.51821	9.72e-10										PSMA5	1,562419859	4,12E-10																					MYL6	0,99685724	0,018207998
		RPL36	1.48023	1.02e-09										MGST3	1,524330586	4,17E-10																					DYNC1H1	0,970158437	0,018262171
		DNAJA2	1.52836	1.03e-09										ATP6V0C	1,513467736	4,27E-10																					CSRNP1	0,964451245	0,018392829
		RPL19	1.4743	1.03e-09										RPS15	1,510429311	4,58E-10																					HNRNPH3	0,962745276	0,018770224
		PSMA3	1.51582	1.08e-09										COPS6	1,558724438	4,60E-10																					SERPINH1	0,98078989	0,018918989
		RPL23	1.47578	1.12e-09										MICOS13	1,555585842	4,66E-10																					TUBA1C	0,946647043	0,020060535
		RPL17	1.47197	1.13e-09										ATP6V1G1	1,514323792	4,68E-10																					1	0,947256014	0,020181408
		HSPA8	1.47382	1.14e-09										PDAP1	1,567258786	4,77E-10																					UBE2R2	0,960897085	0,02028037
		BMPR1B	1.48182	1.15e-09										RPL36A	1,509340583	5,06E-10																					EIF5	0,987863373	0,020551841
		RPS13	1.46952	1.23e-09										PSMB6	1,548558642	5,15E-10																					SEC11A	0,937370487	0,021316436
		CCDC57	1.52083	1.24e-09										RPLP0	1,50215016	5,38E-10																					WDR1	0,954301263	0,021514534
		UXT	1.51564	1.29e-09										SCP2	1,550469128	5,43E-10																					SNHG15	0,953691947	0,021942164
		HNRNPF	1.50195	1.3e-09										EGR1	1,521053677	5,48E-10																					BRD4	0,949203563	0,02242936
		SELENOH	1.47514	1.32e-09										RPL31	1,510395084	5,60E-10																					HLA-C	0,970750479	0,023109402
		RPL11	1.46606	1.35e-09										COX6B1	1,504962615	6,18E-10																					FAM49B	0,931748361	0,025215558
		RPL39	1.46398	1.39e-09										CIRBP	1,493372382	6,91E-10																					ZBTB43	0,935462153	0,026034433
		EEF1B2	1.46415	1.48e-09										ABHD2	1,545949988	6,92E-10																					PTMS	0,962135369	0,026551256
		MLF1	1.51541	1.51e-09										PPP1R14B	1,501152422	7,56E-10																					VEGFA	0,917425548	0,026581381
		ARF4	1.46862	1.54e-09										RPS25	1,487083023	7,61E-10																					CREG1	0,919119805	0,02777358
		RPL12	1.46254	1.58e-09										IER2	1,49587074	8,20E-10																					GNAI3	0,916942157	0,028672405
		PPP2R5A	1.50661	1.7e-09										RHOB	1,493726284	8,57E-10																					RAB7A	0,897341265	0,029420019
		NPDC1	1.46532	1.75e-09										LDLRAD4	1,510203573	8,98E-10																					ENO1	0,947573437	0,029559387
		RPL13A	1.45614	1.79e-09										CHCHD10	1,526847347	9,25E-10																					NUDT4	0,922059006	0,029836904
		SUMO1	1.49544	1.82e-09										PSMB4	1,518213162	9,72E-10																					RAB1A	0,895851297	0,031213965
		UQCRFS1	1.51768	1.9e-09										RPL36	1,480232198	1,02E-09																					MYH9	0,893408061	0,031784106
		SERINC1	1.49165	1.93e-09										DNAJA2	1,528361328	1,03E-09																					1	0,887675188	0,032581779
		NAF1	1.50416	2.02e-09										RPL19	1,474299541	1,03E-09																					EPC1	0,901449643	0,032834466
		SET	1.45539	2.03e-09										PSMA3	1,515818934	1,08E-09																					NR2F2	0,905456422	0,033104146
		EFNA1	1.52113	2.08e-09										RPL23	1,475780002	1,12E-09																					KPNA4	0,885671739	0,035090479
		PDCD5	1.5078	2.11e-09										RPL17	1,471970862	1,13E-09																					RHOA	0,919914708	0,035660883
		H1FX	1.46289	2.23e-09										HSPA8	1,473824868	1,14E-09																					METAP2	0,888149841	0,035702376
		ACBD3	1.49155	2.31e-09										BMPR1B	1,481815969	1,15E-09																					PPP1CC	0,890840125	0,036256742
		KTN1	1.44524	2.34e-09										RPS13	1,469518986	1,23E-09																					CCDC59	0,883120544	0,038267223
		VKORC1	1.4975	2.35e-09										CCDC57	1,52083272	1,24E-09																					AHNAK	0,869965976	0,038338784
		HSP90B1	1.45061	2.51e-09										UXT	1,515641769	1,29E-09																					GJA1	0,876003672	0,03889942
		TRIR	1.47309	2.56e-09										HNRNPF	1,501945342	1,30E-09																					IFRD1	0,871209539	0,039421268
		RPL32	1.44022	2.59e-09										SELENOH	1,475144722	1,32E-09																					ACTB	0,8893506	0,043784593
		NPY1R	1.43726	2.64e-09										RPL11	1,466060109	1,35E-09																					CSRP1	0,860399943	0,044607537
		UBXN4	1.44245	2.73e-09										RPL39	1,463978543	1,39E-09																					UBA52	0,883741553	0,045673526
		CCT5	1.47468	2.92e-09										EEF1B2	1,464149166	1,48E-09																					HNRNPM	0,840112834	0,045927628
		ASPH	1.43825	2.99e-09										1	1,515409622	1,51E-09																					CHD1	0,848563442	0,046973955
		SSB	1.46938	3e-09										ARF4	1,468623203	1,54E-09																					RPL18A	0,879541409	0,04711034
		AKR1A1	1.47736	3.43e-09										RPL12	1,462542427	1,58E-09																					GADD45B	0,889572366	0,047331391
		TOMM5	1.49415	3.45e-09										PPP2R5A	1,506611836	1,70E-09																					PPIB	0,878168889	0,048187814
		HMGN1	1.42563	3.73e-09										NPDC1	1,465318614	1,75E-09																					EID1	0,829257568	0,04828854
		GADD45GIP1	1.46962	3.89e-09										RPL13A	1,456136174	1,79E-09																					SPEN	0,849640562	0,049544332
		GNB2	1.42824	3.9e-09										SUMO1	1,495444588	1,82E-09																					UBE2V1	0,836756356	0,051325293
		PYCARD	1.47751	4.07e-09										UQCRFS1	1,517680786	1,90E-09																					MTPN	0,826399807	0,05152599
		PIGT	1.47045	4.3e-09										SERINC1	1,491649738	1,93E-09																					CAPZA2	0,829157894	0,051593008
		RPS15A	1.4174	4.35e-09										NAF1	1,504158676	2,02E-09																					DUSP2	0,860987876	0,051656331
		ATP5PB	1.47123	4.38e-09										SET	1,455393871	2,03E-09																					LAMP1	0,822043993	0,052566901
		NFIX	1.46485	4.5e-09										EFNA1	1,521132512	2,08E-09																					OAZ1	0,861949175	0,052845358
		MRFAP1	1.44772	4.62e-09										PDCD5	1,507798921	2,11E-09																					HNRNPD	0,824253356	0,053074791
		PSMB7	1.46826	4.64e-09										H1FX	1,46288909	2,23E-09																					AP2S1	0,81901344	0,053579008
		ECH1	1.46571	4.71e-09										ACBD3	1,491552149	2,31E-09																					EIF1	0,854341387	0,05525322
		RPL26	1.41397	4.76e-09										KTN1	1,445243098	2,34E-09																					CTSH	0,812101599	0,056598782
		UQCRH	1.41623	5.02e-09										VKORC1	1,497498498	2,35E-09																					SLC5A3	0,873342191	0,05899556
		DDIT3	1.44078	5.11e-09										TRIR	1,473088612	2,56E-09																					ACTN4	0,809452562	0,059671205
		PAIP2	1.44853	5.13e-09										RPL32	1,44022045	2,59E-09																					FXYD5	0,796836925	0,061421249
		RPS10	1.41876	5.52e-09										NPY1R	1,437255493	2,64E-09																					VMP1	0,859854385	0,061643464
		RPS20	1.4086	5.58e-09										UBXN4	1,442453504	2,73E-09																					C4orf3	0,801191819	0,061897657
		LRP2	1.47201	5.7e-09										CCT5	1,474680124	2,92E-09																					RPS27L	0,800303916	0,062069786
		RPL10	1.40082	5.79e-09										ASPH	1,438245288	2,99E-09																					DNAJC8	0,804133513	0,063529039
		SERPINB1	1.4541	5.87e-09										SSB	1,469377064	3,00E-09																					RSL24D1	0,80043459	0,064425173
		RTRAF	1.44181	6e-09										AKR1A1	1,477360834	3,43E-09																					CRIP2	0,796791815	0,064701477
		CXXC5	1.439	6.63e-09										TOMM5	1,494148469	3,45E-09																					ZFP36L2	0,84622646	0,067750569
		TERF2IP	1.44202	6.84e-09										HMGN1	1,425627818	3,73E-09																					ARPC4	0,793090521	0,067779499
		EIF5A	1.39917	7.26e-09										GADD45GIP1	1,469623915	3,89E-09																					PNRC2	0,786184226	0,069857147
		GUK1	1.39595	7.35e-09										GNB2	1,428235836	3,90E-09																					MCL1	0,825065135	0,070066099
		CCT3	1.39517	7.54e-09										PYCARD	1,477506084	4,07E-09																					COMMD6	0,772278417	0,072082126
		CHURC1	1.44663	7.75e-09										PIGT	1,470451787	4,30E-09																					SNRPB	0,770792786	0,073293093
		BZW2	1.43676	8.08e-09										RPS15A	1,417402935	4,35E-09																					TPP1	0,786459576	0,073662398
		ANAPC16	1.43208	8.75e-09										ATP5PB	1,471231898	4,38E-09																					MAT2A	0,780898265	0,074438496
		YWHAB	1.38894	8.88e-09										NFIX	1,464845729	4,50E-09																					SAP18	0,767163652	0,075784494
		CRNDE	1.38714	9.09e-09										MRFAP1	1,447724546	4,62E-09																					EIF3F	0,76718109	0,076806024
		RPS23	1.38177	9.17e-09										PSMB7	1,468258684	4,64E-09																					ARL6IP5	0,759412157	0,078670201
		TXNRD1	1.45754	9.66e-09										ECH1	1,465714532	4,71E-09																					HBEGF	0,776779096	0,080033572
		ELOC	1.41247	9.81e-09										RPL26	1,413969613	4,76E-09																					EIF6	0,768028114	0,080232956
		NACA	1.37967	1e-08										UQCRH	1,416228706	5,02E-09																					NASP	0,763255078	0,081761754
		RPL37	1.37798	1.06e-08										PAIP2	1,448529122	5,13E-09																					TENT5A	0,772463566	0,081833013
		NDUFA12	1.43015	1.11e-08										RPS10	1,418760681	5,52E-09																					BAZ1A	0,759389259	0,083660969
		EEF1G	1.37574	1.12e-08										RPS20	1,40859551	5,58E-09																					KLF10	0,756176092	0,084101028
		RAB11A	1.42741	1.12e-08										LRP2	1,47201259	5,70E-09																					HSPH1	0,802193415	0,084490995
		TBC1D9	1.4254	1.13e-08										RPL10	1,400819638	5,79E-09																					EIF4A3	0,75854416	0,084905608
		PSMA7	1.3814	1.14e-08										SERPINB1	1,454101728	5,87E-09																					RPL27	0,79361148	0,085627695
		NDUFA11	1.40522	1.2e-08										RTRAF	1,441806276	6,00E-09																					SRSF4	0,767036127	0,085676199
		HERPUD1	1.38085	1.2e-08										CXXC5	1,438996287	6,63E-09																					RPS11	0,788848368	0,087712474
		RAN	1.37796	1.24e-08										TERF2IP	1,442020441	6,84E-09																					RPL34	0,788675617	0,087925703
		RPL28	1.36913	1.24e-08										EIF5A	1,399165882	7,26E-09																					ATP5PO	0,744386257	0,088298312
		RBX1	1.40724	1.27e-08										GUK1	1,395946496	7,35E-09																					RNASEH2C	0,752802832	0,090598192
		COX7B	1.37879	1.29e-08										CCT3	1,395170139	7,54E-09																					TAF1D	0,744319451	0,090598192
		NUPR1	1.38593	1.3e-08										CHURC1	1,446627587	7,75E-09																					PLK2	0,759451732	0,091320197
		ALCAM	1.41147	1.33e-08										BZW2	1,436760528	8,08E-09																					ELL2	0,741499911	0,091320197
		H2AFZ	1.3929	1.36e-08										ANAPC16	1,432075391	8,75E-09																					RPL38	0,779410018	0,091320197
		LRPAP1	1.40513	1.45e-08										CRNDE	1,387143428	9,09E-09																					RPS19	0,781575074	0,091320197
		RAB5IF	1.41355	1.48e-08										RPS23	1,381765241	9,17E-09																					RPL35	0,772253932	0,092404514
		SSU72	1.39977	1.69e-08										TXNRD1	1,457538942	9,66E-09																					SRSF5	0,775024681	0,092837187
		SIVA1	1.40998	1.73e-08										ELOC	1,412472912	9,81E-09																					ATP6V1F	0,780773847	0,093411696
		ATP5F1B	1.35972	1.79e-08										NACA	1,379669068	1,00E-08																					DDX5	0,767966812	0,094344533
		RNASEK	1.35339	1.8e-08										RPL37	1,37798285	1,06E-08																					HSPA1A	0,767312178	0,096557243
		EMP2	1.35454	1.88e-08										NDUFA12	1,430149738	1,11E-08																					GNB1	0,723477581	0,096637493
		NFIC	1.38236	1.96e-08										EEF1G	1,375741437	1,12E-08																					BLOC1S1	0,71932396	0,10055971
		ANKRD37	1.42799	2.11e-08										RAB11A	1,427413776	1,12E-08																					SMAD7	0,72468691	0,10407736
		CLTA	1.37854	2.12e-08										TBC1D9	1,425398974	1,13E-08																					ANP32B	0,713107978	0,104129032
		TXNL1	1.38571	2.16e-08										PSMA7	1,381404219	1,14E-08																					GADD45G	0,738866894	0,106288725
		CLTB	1.40345	2.22e-08										NDUFA11	1,405218523	1,20E-08																					PSMA6	0,700000878	0,108254988
		GTF3C6	1.40712	2.35e-08										HERPUD1	1,380854453	1,20E-08																					SPCS3	0,70721486	0,108313329
		PSMB1	1.34798	2.35e-08										RAN	1,377955305	1,24E-08																					DDX21	0,699395214	0,109708822
		SSR3	1.37442	2.48e-08										RPL28	1,369135001	1,24E-08																					ARL6IP4	0,698519153	0,110062766
		VGF	1.35671	2.51e-08										RBX1	1,407242416	1,27E-08																					KMT2E	0,699189885	0,110903545
		HIPK2	1.39054	2.58e-08										COX7B	1,378788756	1,29E-08																					NUFIP2	0,700156725	0,112167208
		GAS5	1.3387	2.59e-08										NUPR1	1,385926684	1,30E-08																					GPBP1	0,699024279	0,11308653
		MRPL18	1.36578	2.61e-08										ALCAM	1,41146577	1,33E-08																					RGS16	0,731112524	0,113569632
		BCAM	1.37243	2.66e-08										H2AFZ	1,392904496	1,36E-08																					RPS12	0,739103773	0,113863297
		H2AFY	1.33889	2.72e-08										LRPAP1	1,405126722	1,45E-08																					ATF3	0,75762042	0,11408226
		LMAN1	1.37359	2.73e-08										RAB5IF	1,413547336	1,48E-08																					APP	0,689012151	0,115448361
		RPS28	1.33298	2.79e-08										SSU72	1,399773507	1,69E-08																					TPM3	0,73823581	0,117207169
		CCNI	1.33791	2.82e-08										SIVA1	1,409984508	1,73E-08																					NOL7	0,694840559	0,119883602
		CMTM6	1.37722	2.87e-08										ATP5F1B	1,359722516	1,79E-08																					DDIT4	0,706062797	0,121828747
		RPL9	1.33026	3.03e-08										RNASEK	1,353388034	1,80E-08																					PABPN1	0,691304923	0,122656103
		EIF3I	1.36484	3.35e-08										EMP2	1,354538601	1,88E-08																					SELENOF	0,685310835	0,122728958
		NINJ1	1.37343	3.43e-08										NFIC	1,382364386	1,96E-08																					HSPA1B	0,729711916	0,123019314
		RPS27A	1.32274	3.48e-08										ANKRD37	1,427993325	2,11E-08																					NORAD	0,681085548	0,124785661
		FKBP8	1.37101	3.66e-08										CLTA	1,378539934	2,12E-08																					HDLBP	0,681878104	0,125165839
		PSMB3	1.36218	4e-08										TXNL1	1,385713201	2,16E-08																					SNHG32	0,687819204	0,125879412
		MYC	1.34695	4.25e-08										CLTB	1,403454057	2,22E-08																					RPS3A	0,721126852	0,126068801
		RPS9	1.31345	4.3e-08										GTF3C6	1,407121377	2,35E-08																					SAR1A	0,674075628	0,133488577
		GTF3A	1.36982	4.34e-08										PSMB1	1,347983449	2,35E-08																					G3BP1	0,670426253	0,134972658
		PPIG	1.3548	4.53e-08										SSR3	1,37441834	2,48E-08																					RPL36AL	0,704690319	0,14151189
		TAX1BP1	1.32254	4.69e-08										VGF	1,356709565	2,51E-08																					RPLP2	0,699823002	0,142036673
		TSPO	1.31978	4.71e-08										HIPK2	1,390542134	2,58E-08																					REX1BD	0,653915332	0,144956464
		EEF1A1	1.30615	4.85e-08										GAS5	1,3387014	2,59E-08																					TRAM1	0,653304879	0,145095053
		SF3B5	1.34473	4.87e-08										MRPL18	1,365781159	2,61E-08																					HADHA	0,657915455	0,145383858
		CD151	1.31827	5.02e-08										BCAM	1,372432388	2,66E-08																					RGS10	0,653110204	0,148794121
		RPS24	1.30705	5.15e-08										H2AFY	1,338886005	2,72E-08																					VAPA	0,697203595	0,149327222
		LAPTM4A	1.31202	5.16e-08										LMAN1	1,373587174	2,73E-08																					AC016831.1	0,676144339	0,151798239
		SBDS	1.31769	5.32e-08										RPS28	1,332981444	2,79E-08																					PNISR	0,645541585	0,151812535
		RPS6	1.30628	5.44e-08										CCNI	1,337911423	2,82E-08																					CSDE1	0,640966363	0,153885761
		VPS29	1.34873	5.46e-08										CMTM6	1,377217068	2,87E-08																					YME1L1	0,649181377	0,155825333
		SNRPB2	1.36279	5.52e-08										RPL9	1,330261025	3,03E-08																					PFDN5	0,684415329	0,156693023
		DUSP1	1.31854	5.74e-08										EIF3I	1,364842715	3,35E-08																					OS9	0,64094215	0,157374641
		SERF2	1.30041	5.74e-08										NINJ1	1,373426048	3,43E-08																					ZNF207	0,637422251	0,160672729
		PA2G4	1.34047	5.79e-08										RPS27A	1,322740328	3,48E-08																					PTBP1	0,634942086	0,163023407
		NOP53	1.33479	5.86e-08										FKBP8	1,371012223	3,66E-08																					PSMA4	0,623167988	0,16676653
		COX16	1.3836	6.23e-08										PSMB3	1,362177084	4,00E-08																					UBXN1	0,621571146	0,1706495
		BHLHE40	1.30497	6.36e-08										MYC	1,346953836	4,25E-08																					RPL22L1	0,618946041	0,172020077
		CCT6A	1.33298	6.4e-08										RPS9	1,313449588	4,30E-08																					PRDX6	0,6123418	0,172861537
		HIST1H2AC	1.31083	6.59e-08										GTF3A	1,369815645	4,34E-08																					ATP5F1E	0,663094291	0,173120931
		RPL22	1.29647	6.6e-08										PPIG	1,354804284	4,53E-08																					MYL12B	0,659469215	0,179048781
		HNRNPAB	1.30172	6.94e-08										TAX1BP1	1,322544024	4,69E-08																					EIF3K	0,65741077	0,182548755
		ZFP36	1.3075	7.06e-08										TSPO	1,319783751	4,71E-08																					SNRPB2	0,611683053	0,18259912
		FAU	1.28825	7.21e-08										EEF1A1	1,306148897	4,85E-08																					SRP14	0,649803611	0,185885369
		PPP2CA	1.32707	7.61e-08										SF3B5	1,344730312	4,87E-08																					CD9	0,649598154	0,191664731
		HSP90AB1	1.28225	8.18e-08										CD151	1,318273842	5,02E-08																					IRF2BP2	0,591152698	0,192797981
		RPL4	1.28518	8.77e-08										RPS24	1,307053198	5,15E-08																					RPL6	0,641786467	0,193265083
		RPL5	1.28245	8.85e-08										LAPTM4A	1,31202252	5,16E-08																					CD164	0,590982223	0,194053246
		PDIA6	1.29274	8.88e-08										SBDS	1,317685591	5,32E-08																					RPL37A	0,638658792	0,195228231
		CBX4	1.32199	9.14e-08										RPS6	1,306280839	5,44E-08																					H3F3B	0,63664515	0,197784253
		DEGS1	1.32618	9.45e-08										VPS29	1,348732826	5,46E-08																					GDI2	0,586526111	0,203530834
		RPL37A	1.27275	1.07e-07										SNRPB2	1,362792294	5,52E-08																					PSMD7	0,58749175	0,203530834
		PSME2	1.30647	1.16e-07										DUSP1	1,318543363	5,74E-08																					HM13	0,586402925	0,20412864
		HNRNPA0	1.27876	1.24e-07										SERF2	1,300407298	5,74E-08																					SLC25A3	0,633227835	0,204682775
		TMEM123	1.31968	1.29e-07										PA2G4	1,340473957	5,79E-08																					TSPO	0,634566093	0,205285475
		C9orf16	1.29902	1.31e-07										NOP53	1,334790552	5,86E-08																					CPE	0,599096669	0,207192336
		GADD45A	1.29769	1.33e-07										COX16	1,383602034	6,23E-08																					RPL4	0,627345861	0,209650309
		RPS7	1.26257	1.34e-07										BHLHE40	1,304974288	6,36E-08																					DNAJB4	0,586729987	0,210539621
		PSMA1	1.30404	1.4e-07										CCT6A	1,332984289	6,40E-08																					RPS16	0,622153021	0,21276415
		EIF3K	1.26919	1.41e-07										HIST1H2AC	1,310828049	6,59E-08																					RPS6	0,62179578	0,214009235
		PKM	1.26554	1.43e-07										RPL22	1,296467445	6,60E-08																					TNFRSF12A	0,580008698	0,216912823
		PTMA	1.25499	1.53e-07										HNRNPAB	1,301723637	6,94E-08																					PAK2	0,578279519	0,218037593
		DNAJC1	1.26161	1.68e-07										ZFP36	1,30749842	7,06E-08																					RPL9	0,615828258	0,218433253
		BNIP3L	1.28637	1.68e-07										FAU	1,288246607	7,21E-08																					AZIN1	0,577611651	0,218433253
		THRAP3	1.3013	1.69e-07										PPP2CA	1,327067217	7,61E-08																					ARF6	0,565923926	0,219155704
		RWDD1	1.29805	1.77e-07										HSP90AB1	1,28224881	8,18E-08																					PSMD12	0,572355682	0,22146284
		OSER1	1.29664	1.78e-07										RPL4	1,285176273	8,77E-08																					PAPOLA	0,56524862	0,222069742
		CCT8	1.29362	1.78e-07										RPL5	1,282450818	8,85E-08																					LINC01578	0,55912818	0,22440205
		RNF7	1.29925	1.79e-07										PDIA6	1,292741878	8,88E-08																					RWDD1	0,563553283	0,224795268
		DRAP1	1.27906	1.89e-07										CBX4	1,32198866	9,14E-08																					CTSD	0,623387258	0,225251151
		UQCRC2	1.29493	1.9e-07										DEGS1	1,326181565	9,45E-08																					LITAF	0,556907537	0,225954727
		LSM7	1.28281	2.02e-07										RPL37A	1,272749266	1,07E-07																					CREBRF	0,567427731	0,229590162
		REX1BD	1.28845	2.07e-07										PSME2	1,306467175	1,16E-07																					SCAF11	0,5585837	0,231637163
		GCLC	1.28936	2.11e-07										HNRNPA0	1,278764964	1,24E-07																					RPL5	0,601642805	0,233263582
		ELOVL5	1.24806	2.16e-07										TMEM123	1,319682285	1,29E-07																					C9orf16	0,551644782	0,233656425
		EIF2S2	1.29138	2.21e-07										C9orf16	1,299024922	1,31E-07																					ZBTB7A	0,560980742	0,233656425
		MYL12B	1.24381	2.33e-07										GADD45A	1,297685363	1,33E-07																					SRSF10	0,553109829	0,235379067
		SELENOF	1.2905	2.35e-07										RPS7	1,262566999	1,34E-07																					GTF3A	0,553696351	0,239282635
		ISCU	1.28425	2.48e-07										PSMA1	1,304042251	1,40E-07																					WAC	0,550517402	0,241449995
		RGS10	1.29211	2.5e-07										EIF3K	1,269194034	1,41E-07																					CTNNA1	0,552309184	0,242134431
		RPS16	1.23191	2.56e-07										PKM	1,265543956	1,43E-07																					EIF4H	0,548468921	0,244932153
		RPL6	1.23442	2.57e-07										PTMA	1,254989745	1,53E-07																					RPS27A	0,588085249	0,248016264
		HMGN3	1.28492	2.66e-07										DNAJC1	1,261610136	1,68E-07																					RAB10	0,54402455	0,254568032
		CCT2	1.26344	2.68e-07										BNIP3L	1,286368724	1,68E-07																					RPS7	0,582147609	0,255913897
		RAB14	1.27468	2.75e-07										THRAP3	1,301303858	1,69E-07																					DDX24	0,531621097	0,256340659
		EIF3G	1.26182	2.77e-07										RWDD1	1,298054224	1,77E-07																					EEF1A1	0,580172084	0,256664808
		SIAH2	1.23808	2.78e-07										OSER1	1,296636012	1,78E-07																					SON	0,526926188	0,259241521
		SYAP1	1.26022	2.96e-07										CCT8	1,29362091	1,78E-07																					CLTA	0,526629623	0,259311852
		PSMD8	1.23209	3e-07										RNF7	1,299247185	1,79E-07																					RPS24	0,577180691	0,261745797
		CD9	1.23787	3.01e-07										DRAP1	1,279061829	1,89E-07																					SNHG5	0,582652759	0,262112477
		H2AFV	1.23634	3.16e-07										UQCRC2	1,294929981	1,90E-07																					POLR1D	0,529895697	0,262162034
		RPLP2	1.22053	3.2e-07										7	1,282805396	2,02E-07																					SEC31A	0,532295998	0,262952962
		GSPT1	1.2576	3.29e-07										REX1BD	1,288450168	2,07E-07																					TMEM123	0,531669164	0,263162666
		CALM3	1.25866	3.34e-07										GCLC	1,289356213	2,11E-07																					HNRNPDL	0,578711695	0,263336705
		HEXB	1.27538	3.41e-07										ELOVL5	1,248058416	2,16E-07																					STMP1	0,529980324	0,26753523
		TCIM	1.23013	3.47e-07										EIF2S2	1,291381577	2,21E-07																					SERBP1	0,519654728	0,267576939
		HNRNPK	1.21488	3.8e-07										MYL12B	1,243807154	2,33E-07																					ATF4	0,512923811	0,273732312
		ARL6IP5	1.24323	3.97e-07										SELENOF	1,290499788	2,35E-07																					EIF3J	0,521416544	0,275835964
		SERTAD1	1.22696	3.97e-07										ISCU	1,284253415	2,48E-07																					VKORC1	0,516125184	0,278043848
		ZFAND2A	1.24613	4.29e-07										RGS10	1,292112297	2,50E-07																					HIGD2A	0,516193601	0,278808161
		HIGD2A	1.25182	4.44e-07										RPS16	1,231914266	2,56E-07																					SYNCRIP	0,515094025	0,280372137
		STC1	1.28942	4.71e-07										RPL6	1,234418771	2,57E-07																					PNPLA8	0,515614673	0,280884884
		RPS12	1.20383	4.99e-07										HMGN3	1,284920718	2,66E-07																					CALM3	0,510302185	0,281105623
		BUB3	1.24293	5.03e-07										CCT2	1,263435867	2,68E-07																					EIF4A1	0,557946543	0,281519265
		PBX1	1.23702	5.13e-07										RAB14	1,274675375	2,75E-07																					STIP1	0,517690631	0,282657874
		CYHR1	1.24239	5.27e-07										EIF3G	1,261817872	2,77E-07																					HLA-A	0,557250123	0,285030215
		CNBP	1.21021	5.31e-07										SIAH2	1,238081676	2,78E-07																					TSPYL2	0,517532366	0,287048521
		RPS3A	1.19639	5.64e-07										SYAP1	1,260221311	2,96E-07																					CLK1	0,504920292	0,287460933
		CITED2	1.28425	5.71e-07										PSMD8	1,232090331	3,00E-07																					NAP1L1	0,557348585	0,289006745
		SAR1B	1.23305	5.79e-07										CD9	1,237873036	3,01E-07																					C16orf72	0,513935784	0,289335473
		SUCO	1.23361	5.82e-07										H2AFV	1,236344872	3,16E-07																					KDELR2	0,501814661	0,291027787
		FXYD5	1.22362	6.32e-07										RPLP2	1,220528278	3,20E-07																					WASF2	0,504401424	0,295536085
		NECTIN2	1.22234	6.42e-07										GSPT1	1,257596172	3,29E-07																					YWHAH	0,4977331	0,296479233
		LSM8	1.24226	6.51e-07										CALM3	1,258662195	3,34E-07																					RNF7	0,499030837	0,299638094
		PTP4A2	1.18776	6.76e-07										HEXB	1,275384873	3,41E-07																					RPS9	0,544306736	0,301069432
		SERBP1	1.19558	7.09e-07										TCIM	1,23013332	3,47E-07																					NDUFA12	0,499229412	0,301415745
		PSMD2	1.22493	7.23e-07										HNRNPK	1,214880463	3,80E-07																					PCBP1	0,487739291	0,305993923
		ATP5F1E	1.18271	7.54e-07										ARL6IP5	1,243228293	3,97E-07																					SERF2	0,540199845	0,307208747
		PFDN5	1.18118	7.71e-07										SERTAD1	1,226955895	3,97E-07																					LAPTM4A	0,542596307	0,308450413
		EIF3M	1.22531	7.74e-07										ZFAND2A	1,246130994	4,29E-07																					PRPF38B	0,488413212	0,310783925
		SEC61B	1.1838	8e-07										HIGD2A	1,251818587	4,44E-07																					HEXB	0,49370218	0,310969286
		SRP14	1.17842	8.19e-07										STC1	1,289421949	4,71E-07																					HNRNPA1	0,536679008	0,314949758
		CAST	1.19026	8.44e-07										RPS12	1,203830977	4,99E-07																					RHEB	0,479700013	0,318862532
		FKBP4	1.17669	8.56e-07										BUB3	1,242927214	5,03E-07																					RAB5IF	0,482816834	0,319179585
		STMP1	1.23118	8.84e-07										PBX1	1,237021458	5,13E-07																					PRPF40A	0,480651146	0,319723351
		ATP5PO	1.208	9.01e-07										CYHR1	1,242387994	5,27E-07																					RPL22	0,52921694	0,322656218
		SLC7A11	1.18852	9.23e-07										CNBP	1,210208301	5,31E-07																					7	0,478213566	0,322924963
		OAT	1.20971	9.33e-07										RPS3A	1,196385223	5,64E-07																					VCP	0,480813798	0,326721194
		RPL27	1.17204	9.51e-07										CITED2	1,28424927	5,71E-07																					ETF1	0,471881655	0,33272553
		EID1	1.18	9.62e-07										SAR1B	1,233050085	5,79E-07																					HNRNPA3	0,524635639	0,333130373
		GDI2	1.21129	9.85e-07										SUCO	1,233614396	5,82E-07																					CD44	0,524421589	0,333229032
		ATP6V1F	1.18462	1e-06										FXYD5	1,223623467	6,32E-07																					DNAJA1	0,523057821	0,33366498
		CTSH	1.20671	1e-06										NECTIN2	1,222338676	6,42E-07																					SEC61B	0,520271378	0,339003145
		CTSD	1.20136	1.02e-06										8	1,242256757	6,51E-07																					ZC3H15	0,467335554	0,340746155
		CD59	1.1737	1.03e-06										PTP4A2	1,187760662	6,76E-07																					APLP2	0,518418549	0,341598471
		ANP32B	1.2101	1.04e-06										SERBP1	1,195580345	7,09E-07																					NR4A1	0,520586883	0,34311317
		FAM241A	1.20329	1.05e-06										PSMD2	1,224925308	7,23E-07																					FAU	0,511408558	0,345386955
		TUBA4A	1.22917	1.06e-06										ATP5F1E	1,182713671	7,54E-07																					SF3B1	0,462532849	0,345492586
		KIF5B	1.17007	1.15e-06										PFDN5	1,181177224	7,71E-07																					GTF3C6	0,468197988	0,346316912
		HIST2H2BE	1.20406	1.16e-06										EIF3M	1,225311753	7,74E-07																					PSMB3	0,45894707	0,347953805
		RPL36AL	1.16502	1.16e-06										SEC61B	1,183804348	8,00E-07																					EWSR1	0,464727913	0,348205687
		RPS19	1.15673	1.26e-06										SRP14	1,178422625	8,19E-07																					DRAP1	0,456170859	0,348473826
		PSMA4	1.1956	1.27e-06										CAST	1,190262014	8,44E-07																					COX16	0,468797488	0,352172755
		RPS11	1.15592	1.29e-06										FKBP4	1,176692292	8,56E-07																					RPS28	0,506983862	0,352533498
		COMMD6	1.16606	1.31e-06										STMP1	1,231179708	8,84E-07																					AFF4	0,456743081	0,353449654
		PRR13	1.19772	1.33e-06										ATP5PO	1,207996971	9,01E-07																					PCBP2	0,508953124	0,353623725
		RPL34	1.15332	1.37e-06										SLC7A11	1,188521905	9,23E-07																					RPL26	0,504632617	0,356451384
		CPE	1.24083	1.39e-06										OAT	1,209709323	9,33E-07																					PSMB1	0,448325101	0,356940056
		DUSP4	1.16534	1.4e-06										RPL27	1,172037727	9,51E-07																					RPS20	0,499656965	0,363316181
		RBM3	1.1515	1.41e-06										EID1	1,180001497	9,62E-07																					RBM39	0,499412462	0,363878485
		NEFH	1.18267	1.43e-06										GDI2	1,211289558	9,85E-07																					HTRA3	0,470462404	0,364290238
		EIF4B	1.17958	1.48e-06										ATP6V1F	1,184619455	1,00E-06																					ISCU	0,446925378	0,369695647
		RPL22L1	1.18785	1.5e-06										CTSH	1,206714327	1,00E-06																					HMGA1	0,447492027	0,371644822
		IL6ST	1.1549	1.5e-06										CTSD	1,201357628	1,02E-06																					RPS23	0,487425456	0,379161458
		AIMP1	1.18859	1.5e-06										CD59	1,173699193	1,03E-06																					RPL28	0,485138278	0,382819499
		CSNK2B	1.19188	1.64e-06										ANP32B	1,210096996	1,04E-06																					PSMA7	0,487106236	0,38603537
		PCBP1	1.15155	1.64e-06										FAM241A	1,203286756	1,05E-06																					TGOLN2	0,434077684	0,386308614
		UBC	1.13856	1.71e-06										TUBA4A	1,229170994	1,06E-06																					NACA	0,483305706	0,386539795
		EIF2S3	1.16587	1.97e-06										KIF5B	1,170070946	1,15E-06																					CYCS	0,424961328	0,390827101
		HNRNPA1	1.13219	2.1e-06										HIST2H2BE	1,204063328	1,16E-06																					HMGN3	0,431966088	0,391865532
		CACYBP	1.14498	2.11e-06										RPL36AL	1,1650214	1,16E-06																					PSME2	0,42630264	0,393871973
		NOL7	1.19001	2.14e-06										RPS19	1,156725794	1,26E-06																					SIVA1	0,425731597	0,398851535
		PRDX6	1.13479	2.34e-06										PSMA4	1,195602359	1,27E-06																					SFPQ	0,477966485	0,400571105
		AP2S1	1.1435	2.37e-06										RPS11	1,155924131	1,29E-06																					RTN4	0,472275359	0,403026202
		SLC25A3	1.12662	2.45e-06										COMMD6	1,16605602	1,31E-06																					EIF2S2	0,420377783	0,407898177
		YTHDF2	1.16593	2.47e-06										PRR13	1,197715339	1,33E-06																					CD36	0,419785098	0,411661784
		C4orf3	1.16384	2.51e-06										RPL34	1,153322709	1,37E-06																					FXR1	0,411972998	0,418153538
		UBE2D2	1.15265	2.51e-06										CPE	1,240829878	1,39E-06																					PRKAR1A	0,414735589	0,418776572
		VAMP2	1.15754	2.54e-06										DUSP4	1,165340065	1,40E-06																					EEF1G	0,460830899	0,421549466
		SNRPB	1.133	2.6e-06										RBM3	1,15149703	1,41E-06																					CMTM6	0,408941239	0,421815984
		NCL	1.12458	2.63e-06										NEFH	1,182668264	1,43E-06																					PDIA6	0,403909929	0,422439412
		SRP72	1.15998	2.69e-06										EIF4B	1,179579177	1,48E-06																					NDUFA11	0,404038355	0,4231758
		GJA1	1.17187	2.85e-06										RPL22L1	1,187845023	1,50E-06																					VPS29	0,403582131	0,429049985
		CD36	1.17643	2.97e-06										IL6ST	1,154899805	1,50E-06																					CNBP	0,391909532	0,440924876
		PPIB	1.11457	3.12e-06										AIMP1	1,188587484	1,50E-06																					LMNA	0,447877137	0,44215065
		MTPN	1.14987	3.13e-06										PCBP1	1,151551514	1,64E-06																					FAM133B	0,396795121	0,444727735
		SELENOW	1.11086	3.3e-06										UBC	1,138559599	1,71E-06																					NOP53	0,387262169	0,44947074
		CCT4	1.11956	3.39e-06										EIF2S3	1,165870175	1,97E-06																					RSRP1	0,386649156	0,449814748
		TRIB1	1.12744	3.41e-06										HNRNPA1	1,132193232	2,10E-06																					ENY2	0,387601316	0,450157116
		PPP1CA	1.14783	3.57e-06										CACYBP	1,144983783	2,11E-06																					PDLIM5	0,392936274	0,451164561
		RPL35	1.10519	3.59e-06										NOL7	1,190006645	2,14E-06																					RPL23	0,440713129	0,452909273
		HDGF	1.14324	3.74e-06										PRDX6	1,134785967	2,34E-06																					GADD45GIP1	0,386843512	0,453788402
		GCLM	1.14248	4.33e-06										AP2S1	1,143502011	2,37E-06																					PTMA	0,437526793	0,456016693
		RPL38	1.09561	4.42e-06										SLC25A3	1,126624221	2,45E-06																					PYCARD	0,385397091	0,458962365
		B4GALT1	1.11542	4.45e-06										YTHDF2	1,165927233	2,47E-06																					CHD2	0,386019453	0,459040187
		BZW1	1.09339	4.54e-06										C4orf3	1,163839193	2,51E-06																					RPS13	0,435820704	0,459281986
		XRN2	1.13183	4.73e-06										UBE2D2	1,152648246	2,51E-06																					CD59	0,439552899	0,459398507
		EIF6	1.13994	5.02e-06										VAMP2	1,157536537	2,54E-06																					FUS	0,438643297	0,464326146
		RBM8A	1.09504	5.04e-06										SNRPB	1,132999314	2,60E-06																					ATP6V0D1	0,377675254	0,467840358
		EIF1AX	1.08763	5.06e-06										NCL	1,124583304	2,63E-06																					TPM1	0,376845748	0,47205966
		DPP7	1.09245	5.18e-06										SRP72	1,159975591	2,69E-06																					RPL13A	0,427754105	0,473917603
		ZNF706	1.09341	5.51e-06										GJA1	1,171874968	2,85E-06																					ANKRD12	0,367816753	0,483661195
		PREX1	1.11821	5.99e-06										CD36	1,17642766	2,97E-06																					COX7B	0,424632401	0,484415016
		POLR1D	1.11771	6.04e-06										PPIB	1,114571457	3,12E-06																					EEF1B2	0,420629656	0,485414368
		RAB10	1.13053	6.1e-06										MTPN	1,1498676	3,13E-06																					UXT	0,364598985	0,487025755
		MAP1LC3B	1.08052	6.11e-06										SELENOW	1,110859792	3,30E-06																					SMG1	0,373688683	0,490456978
		HLA-A	1.07125	6.74e-06										CCT4	1,119562871	3,39E-06																					TCP1	0,360212869	0,49346676
		HTRA3	1.19109	6.8e-06										TRIB1	1,127442149	3,41E-06																					UQCRFS1	0,365249721	0,494076405
		RPL18A	1.07307	6.83e-06										RPL35	1,105194381	3,59E-06																					CCT4	0,357921642	0,496173097
		TOB1	1.08193	6.83e-06										HDGF	1,143243932	3,74E-06																					RPL10	0,411367958	0,497972953
		ARL6IP4	1.0855	6.97e-06										GCLM	1,142482732	4,33E-06																					RPL37	0,410937538	0,500682101
		UBA52	1.06964	7.19e-06										RPL38	1,095606632	4,42E-06																					YY1	0,356893303	0,502174474
		TRAM1	1.1043	7.43e-06										B4GALT1	1,115423845	4,45E-06																					RBX1	0,352577207	0,505508213
		SLC3A2	1.07231	7.53e-06										BZW1	1,093387104	4,54E-06																					EIF3M	0,354557475	0,509967179
		ADCY1	1.10615	7.57e-06										XRN2	1,131826323	4,73E-06																					HNRNPC	0,404463662	0,513550979
		BLOC1S1	1.10866	7.81e-06										EIF6	1,139936693	5,02E-06																					ELOC	0,344956406	0,514620319
		DNAJB1	1.06676	8.28e-06										RBM8A	1,095040247	5,04E-06																					RBM8A	0,343079405	0,518596984
		MUC1	1.06868	8.39e-06										EIF1AX	1,087633972	5,06E-06																					RPL32	0,399647549	0,520518716
		APLP2	1.06106	9.07e-06										DPP7	1,092448684	5,18E-06																					PKM	0,401170509	0,522809231
		RHEB	1.06788	9.15e-06										ZNF706	1,093407439	5,51E-06																					COX6B1	0,337430553	0,525530485
		RTN4	1.0552	9.19e-06										PREX1	1,118211888	5,99E-06																					CCNI	0,398947967	0,525698866
		SELENOS	1.08671	9.2e-06										POLR1D	1,117714253	6,04E-06																					RPS15A	0,396137928	0,526852685
		TPR	1.08718	9.24e-06										RAB10	1,130529381	6,10E-06																					SRRM1	0,335389008	0,533223115
		RSL24D1	1.10057	9.59e-06										MAP1LC3B	1,080520953	6,11E-06																					PLCG2	0,359271776	0,537968307
		ESR1	1.05841	9.68e-06										HLA-A	1,071250393	6,74E-06																					ARIH1	0,342051113	0,540483952
		SAP18	1.06524	9.74e-06										HTRA3	1,191089227	6,80E-06																					RPL19	0,386661615	0,541165011
		AP2M1	1.08296	1.07e-05										RPL18A	1,073066301	6,83E-06																					EIF3G	0,329926359	0,5420837
		WASF2	1.08917	1.12e-05										TOB1	1,081928859	6,83E-06																					RTRAF	0,330285193	0,542201589
		KDELR2	1.07448	1.13e-05										ARL6IP4	1,085499072	6,97E-06																					UQCRH	0,386219078	0,547618701
		BUD23	1.05305	1.15e-05										UBA52	1,06964124	7,19E-06																					TOMM5	0,328988856	0,553177321
		NUDC	1.04983	1.2e-05										TRAM1	1,104303547	7,43E-06																					LPP	0,324272442	0,5572425
		IRS2	1.0831	1.23e-05										SLC3A2	1,072307166	7,53E-06																					RPL11	0,376749758	0,559324216
		PAK2	1.08716	1.29e-05										ADCY1	1,106145741	7,57E-06																					CITED2	0,330580538	0,559563505
		CALR	1.03747	1.33e-05										BLOC1S1	1,108661465	7,81E-06																					RBM25	0,317871101	0,561539026
		MLF2	1.0658	1.4e-05										DNAJB1	1,066758459	8,28E-06																					TAPBP	0,321122355	0,5627817
		TPI1	1.03297	1.43e-05										MUC1	1,06867952	8,39E-06																					RPL12	0,375020841	0,563838747
		BAG3	1.05285	1.45e-05										APLP2	1,061061051	9,07E-06																					ATP5PB	0,319333565	0,567595338
		NAP1L1	1.0323	1.54e-05										RHEB	1,06788215	9,15E-06																					PSMB6	0,3165417	0,567655312
		ASPHD1	1.06495	1.55e-05										RTN4	1,055198254	9,19E-06																					RSRC2	0,313688718	0,567946591
		PIM3	1.03619	1.71e-05										SELENOS	1,086714246	9,20E-06																					ATP5F1B	0,311923973	0,568705798
		RBBP7	1.04812	1.93e-05										TPR	1,087181436	9,24E-06																					GNG10	0,31648266	0,571677816
		PSMD7	1.05436	2.06e-05										RSL24D1	1,10057245	9,59E-06																					PSMA1	0,316146109	0,571868878
		TUBA1A	1.0248	2.19e-05										ESR1	1,058409682	9,68E-06																					SLC25A5	0,367464063	0,580902099
		YWHAG	1.01619	2.21e-05										SAP18	1,065240126	9,74E-06																					HSPD1	0,362713964	0,589937907
		TRPS1	1.00867	2.28e-05										WASF2	1,089165622	1,12E-05																					RPS25	0,358543238	0,589971284
		PSMA6	1.01908	2.33e-05										KDELR2	1,07447919	1,13E-05																					TMEM50A	0,295813329	0,597119699
		HES1	1.03248	2.43e-05										BUD23	1,053052799	1,15E-05																					CHCHD10	0,294660059	0,600504651
		HADHA	1.04707	2.43e-05										NUDC	1,049830652	1,20E-05																					FNIP1	0,300089379	0,603956213
		EIF3F	1.02855	2.8e-05										IRS2	1,083102964	1,23E-05																					ATP5F1C	0,289597854	0,607321332
		SRP19	1.02953	2.91e-05										PAK2	1,08715783	1,29E-05																					SSR3	0,289739205	0,608391848
		TM9SF3	1.02824	3.14e-05										2	1,065802191	1,40E-05																					RPS10	0,351496421	0,609823057
		FDPS	1.02893	3.26e-05										TPI1	1,032972303	1,43E-05																					XIST	0,352573514	0,61073343
		RAC1	0.987287	3.61e-05										BAG3	1,052845439	1,45E-05																					SF3B5	0,28907777	0,61224332
		PTGES3	0.986571	3.64e-05										NAP1L1	1,03230177	1,54E-05																					KHDRBS1	0,285060461	0,61845408
		ZC3H15	1.01422	3.82e-05										ASPHD1	1,064950459	1,55E-05																					RPL17	0,341566717	0,618867486
		ACTB	0.979704	3.92e-05										PIM3	1,036189857	1,71E-05																					SCP2	0,28415524	0,620475645
		DEDD2	1.01936	3.92e-05										RBBP7	1,048120406	1,93E-05																					RAN	0,343711163	0,621189264
		HMGA1	1.02052	4.17e-05										PSMD7	1,054357348	2,06E-05																					NDUFB8	0,278853961	0,624967072
		GTF2I	0.976854	4.65e-05										TUBA1A	1,0248049	2,19E-05																					RPL39	0,336813466	0,626153243
		RHOBTB3	0.986178	4.71e-05										YWHAG	1,01619145	2,21E-05																					PPP1R15B	0,281784864	0,627824466
		RNASEH2C	1.01672	5.03e-05										TRPS1	1,008673124	2,28E-05																					N4BP2L2	0,28167724	0,632227238
		DNAJC3	0.997239	5.44e-05										PSMA6	1,019081267	2,33E-05																					PA2G4	0,271717112	0,641475763
		H3F3B	0.95524	5.9e-05										HES1	1,032483779	2,43E-05																					CLTB	0,274955455	0,644357088
		RPS27L	0.966353	6.53e-05										HADHA	1,047070036	2,43E-05																					PDCD5	0,273875055	0,644357088
		APP	0.960663	6.61e-05										EIF3F	1,028553798	2,80E-05																					RPL36	0,326489758	0,647030203
		IER5	0.9567	6.64e-05										SRP19	1,029527774	2,91E-05																					DEDD2	0,272536412	0,647529791
		SEC11A	0.954497	7.22e-05										TM9SF3	1,028241051	3,14E-05																					SERTAD1	0,265138865	0,648808071
		PABPC1	0.938305	7.68e-05										FDPS	1,028932488	3,26E-05																					RPS18	0,324131679	0,649587711
		GNB1	0.969155	8.38e-05										PTGES3	0,986570676	3,64E-05																					PSMB7	0,268080786	0,652134172
		SLTM	0.972653	8.53e-05										ZC3H15	1,014218597	3,82E-05																					ECH1	0,266145876	0,656312205
		EIF4H	0.970738	8.73e-05										ACTB	0,979704431	3,92E-05																					BCLAF1	0,263146086	0,657163619
		ITPRID2	0.937784	8.75e-05										DEDD2	1,0193632	3,92E-05																					SEC61G	0,256268254	0,663000273
		IDI1	0.95018	9.04e-05										HMGA1	1,020520248	4,17E-05																					H2AFZ	0,322190841	0,664253394
		HNRNPR	0.960209	9.16e-05										GTF2I	0,976854286	4,65E-05																					RBM3	0,317575353	0,665077419
		RPL27A	0.929615	9.33e-05										RHOBTB3	0,98617797	4,71E-05																					SUMO2	0,317354499	0,66518925
		IER5L	0.950902	9.49e-05										RNASEH2C	1,016717667	5,03E-05																					TRIR	0,251910025	0,67093654
		LDHA	0.931495	9.83e-05										DNAJC3	0,997239226	5,44E-05																					RPS15	0,311409861	0,671672778
		ARPC3	0.935017	9.97e-05										H3F3B	0,955239632	5,90E-05																					HNRNPA0	0,250125561	0,674075394
		EZR	0.928181	0.00010458										RPS27L	0,966353284	6,53E-05																					ACADVL	0,251361006	0,674776908
		CFL1	0.919966	0.00011146										APP	0,96066279	6,61E-05																					FKBP8	0,251313885	0,679090547
		RPS29	0.919686	0.00011295										IER5	0,956699848	6,64E-05																					RUNX1	0,247656704	0,681995376
		CSDE1	0.931821	0.00011344										SEC11A	0,95449733	7,22E-05																					TRA2B	0,309874783	0,683090374
		ARL2	0.97446	0.00011992										PABPC1	0,938304882	7,68E-05																					BPTF	0,249766984	0,685461249
		NONO	0.94521	0.00012125										GNB1	0,969155156	8,38E-05																					WNK1	0,247479989	0,686330526
		PGK1	0.942935	0.00012668										SLTM	0,972653328	8,53E-05																					RPS17	0,305073277	0,687013863
		ARPC4	0.951747	0.00012673										EIF4H	0,970737976	8,73E-05																					RPS3	0,302970672	0,688157025
		GNAS	0.903485	0.00013418										ITPRID2	0,937784122	8,75E-05																					UBE2B	0,240615381	0,689738593
		TUBB4B	0.908318	0.00014148										IDI1	0,950180426	9,04E-05																					HNRNPH1	0,241596694	0,69157958
		CREG1	0.948823	0.00014421										HNRNPR	0,960209304	9,16E-05																					MYDGF	0,240598138	0,691831432
		PGAM1	0.959547	0.00014501										RPL27A	0,92961477	9,33E-05																					SBDS	0,240594001	0,693089801
		BAG1	0.910957	0.00015429										IER5L	0,950901842	9,49E-05																					RBBP6	0,240096266	0,695200681
		HSPA4	0.930376	0.0001553										LDHA	0,931494982	9,83E-05																					TM9SF3	0,237857915	0,704963299
		ATF3	0.925502	0.00016133										EZR	0,928181307	0,000104585																					IDS	0,23812061	0,706962446
		UBXN1	0.929896	0.00016275										RPS29	0,919685733	0,000112951																					SELENOS	0,234465227	0,707200163
		C4orf48	0.951958	0.00016287										CSDE1	0,931820965	0,000113441																					MRPL18	0,229684779	0,714759757
		ETFB	0.950713	0.00016451										2	0,974459613	0,000119918																					RAB11A	0,232811673	0,714759757
		ENO1	0.902095	0.00017053										NONO	0,945210144	0,000121254																					GABPB1-AS1	0,247849932	0,715362637
		UBE2B	0.895556	0.00017349										1	0,942934562	0,000126683																					LAMTOR1	0,227512665	0,718419216
		MYO6	0.900133	0.00017424										ARPC4	0,951746894	0,000126731																					PRRC2C	0,223182541	0,720889686
		HLA-C	0.893163	0.0001795										GNAS	0,903485268	0,000134177																					CHURC1	0,227424303	0,72287359
		HSPE1	0.893608	0.00018047										TUBB4B	0,908318324	0,000141477																					SET	0,221490609	0,723823519
		C11orf58	0.892922	0.00019567										CREG1	0,948822537	0,000144208																					RNASEK	0,283505319	0,725709706
		KHDRBS1	0.894703	0.00019812										PGAM1	0,959546642	0,00014501																					SERPINB1	0,222583993	0,732584787
		ZFP36L2	0.908103	0.00019869										BAG1	0,910956989	0,000154295																					DDX3X	0,282577167	0,733517203
		CSTB	0.894651	0.0002056										HSPA4	0,930376162	0,000155301																					RBM5	0,229898588	0,735206146
		PSMD12	0.925532	0.00020678										ATF3	0,925501563	0,000161325																					SLTM	0,223228388	0,735850443
		ENY2	0.89263	0.00020768										UBXN1	0,929895882	0,000162746																					PNN	0,218066522	0,736266395
		NFE2L2	0.888457	0.0002081										C4orf48	0,951957984	0,000162871																					SRP72	0,218095248	0,740478182
		TGOLN2	0.911475	0.00021653										ETFB	0,950713189	0,000164511																					VDAC2	0,213289854	0,744484402
		EIF1	0.876919	0.00021816										ENO1	0,902095237	0,000170534																					RPL36A	0,271629428	0,748251623
		SNHG7	0.902468	0.00024156										UBE2B	0,895555865	0,00017349																					SLC3A2	0,209087987	0,74835226
		CKLF	0.921288	0.00024511										MYO6	0,900132631	0,000174238																					NME2	0,270971045	0,748568154
		MLPH	0.874333	0.00025471										HLA-C	0,89316308	0,000179501																					EIF1AX	0,20749396	0,749185754
		CAPNS1	0.910837	0.0002609										HSPE1	0,893607684	0,00018047																					RPL31	0,270201802	0,751522998
		SKP1	0.86619	0.00026115										C11orf58	0,892921958	0,00019567																					DNAJC7	0,210139562	0,75343714
		NOP10	0.897348	0.00028426										KHDRBS1	0,894702722	0,000198119																					RPL7	0,265545495	0,755713143
		ZC3H12A	0.896492	0.00028754										ZFP36L2	0,908103065	0,000198689																					DDX39B	0,208363795	0,757861033
		CD164	0.870701	0.00029376										CSTB	0,894651191	0,000205596																					PABPC1	0,262430542	0,760010389
		ZFAS1	0.859812	0.00030345										PSMD12	0,925532394	0,000206776																					RPS8	0,259167369	0,765860585
		RAMP2	0.911557	0.00033006										ENY2	0,892630142	0,000207684																					AC020916.1	0,199286285	0,765860585
		SYF2	0.882544	0.00034015										NFE2L2	0,888456582	0,000208097																					BANF1	0,19851944	0,767782463
		OS9	0.88877	0.00034558										TGOLN2	0,911475121	0,000216526																					HNRNPK	0,25793917	0,770826489
		GLUL	0.8506	0.00036252										EIF1	0,876919002	0,000218162																					ATP5F1D	0,191756571	0,772785673
		KLF10	0.865952	0.00037371										SNHG7	0,902468413	0,000241562																					C19orf53	0,191417869	0,777339044
		EIF5B	0.874427	0.00037419										CKLF	0,921287534	0,000245112																					ZNF706	0,19119452	0,778578011
		CYCS	0.850414	0.00038582										MLPH	0,874332845	0,000254708																					KDELR1	0,189433257	0,782345735
		ELF3	0.851047	0.00039115										CAPNS1	0,910836619	0,000260899																					UBE2L3	0,184265025	0,793107295
		MLEC	0.83688	0.00052664										SKP1	0,866189718	0,000261148																					COX5A	0,178587846	0,801644263
		B2M	0.825276	0.00053601										NOP10	0,897348185	0,00028426																					SEM1	0,178160354	0,802029191
		DNAJC8	0.860181	0.00057003										ZC3H12A	0,896491707	0,000287542																					MGST3	0,241006612	0,806019038
		PCM1	0.823556	0.00059109										CD164	0,870701403	0,000293763																					OST4	0,239279228	0,808398311
		RHOA	0.815122	0.00066423										ZFAS1	0,859812479	0,000303452																					SNHG6	0,173491007	0,809435271
		DNAJA1	0.812793	0.00068558										RAMP2	0,911557156	0,000330065																					NEDD8	0,172526836	0,813064962
		CD63	0.809951	0.00068821										SYF2	0,882543554	0,000340149																					HSP90AA1	0,228855278	0,823602301
		SNX6	0.859174	0.00069408										OS9	0,888769712	0,000345584																					PSMB8	0,166700013	0,829041459
		IFI6	0.830943	0.00077473										GLUL	0,850599584	0,000362524																					TOMM7	0,228796462	0,829156113
		MYL6	0.797862	0.00081831										KLF10	0,865951652	0,00037371																					PPP1R14B	0,163241867	0,829741759
		POMP	0.798469	0.00096358										EIF5B	0,87442689	0,000374194																					KPNB1	0,166177718	0,830664011
		EIF3A	0.789631	0.00096825										CYCS	0,850414486	0,000385821																					CCT8	0,165680663	0,83216069
		ATRX	0.788728	0.00099239										ELF3	0,851047365	0,000391145																					XRN2	0,165770255	0,832906118
		OAZ1	0.781751	0.00102782										MLEC	0,836880011	0,000526644																					INTS6	0,164520779	0,835308741
		CD81	0.785202	0.00107842										B2M	0,825275771	0,000536005																					DDX6	0,166254165	0,836215705
		SQSTM1	0.782982	0.00108222										DNAJC8	0,860180886	0,000570034																					KIF5B	0,15885252	0,838336331
		P4HB	0.777248	0.00112925										PCM1	0,823556201	0,000591088																					ATP6V0C	0,220925463	0,840816267
		CLTC	0.810055	0.00113674										RHOA	0,815121925	0,000664232																					VCL	0,166307647	0,841182721
		ARF6	0.801729	0.00116339										DNAJA1	0,812793214	0,000685575																					RABAC1	0,155346522	0,843513948
		OSTC	0.803321	0.0012663										CD63	0,809951235	0,000688209																					TMEM14C	0,15656065	0,845020277
		FLNB	0.776376	0.00130909										SNX6	0,859174499	0,000694081																					RB1CC1	0,15510417	0,848663192
		PRKAR1A	0.798107	0.00136215										IFI6	0,830943161	0,000774733																					PHB2	0,153700087	0,853917133
		PPP1CC	0.806571	0.00144384										MYL6	0,797862245	0,000818308																					CAST	0,147293299	0,858272677
		SESTD1	0.763979	0.00159039										POMP	0,798469381	0,000963584																					SUMO1	0,1489554	0,860650349
		CLIC1	0.758636	0.00160715										EIF3A	0,789631019	0,000968255																					UBC	0,208835578	0,861799143
		HSPA6	0.769399	0.00168034										ATRX	0,788728204	0,000992386																					ANAPC16	0,149337102	0,862206121
		GADD45B	0.762511	0.00168464										OAZ1	0,781751077	0,001027819																					TCF25	0,147626438	0,863620115
		GADD45G	0.826026	0.00168716										CD81	0,785201699	0,001078415																					RBMX	0,147907699	0,865381193
		SNHG32	0.788849	0.00175855										P4HB	0,777247614	0,001129246																					COPE	0,143554227	0,867158815
		CAPZA2	0.772643	0.00189396										ARF6	0,801729249	0,001163391																					SERINC1	0,143019926	0,869686154
		CCDC59	0.784313	0.00196091										OSTC	0,803320551	0,0012663																					RPS14	0,204210718	0,871846247
		IFI27L2	0.791203	0.00199735										FLNB	0,776376298	0,001309094																					DUSP1	0,204311904	0,875962522
		TUBA1C	0.748086	0.00201482										PRKAR1A	0,798107019	0,001362149																					LUC7L3	0,141246373	0,875962522
		HSP90AA1	0.738193	0.00204027										PPP1CC	0,806570839	0,001443836																					CD151	0,138944933	0,877121249
		CCDC85B	0.768781	0.00210096										SESTD1	0,763979066	0,001590385																					ATP6AP2	0,133849949	0,884000425
		EIF3E	0.746032	0.00212305										CLIC1	0,758636409	0,001607153																					DYNLRB1	0,137138905	0,884657362
		YWHAH	0.743832	0.00214266										HSPA6	0,769398873	0,001680341																					CSNK1A1	0,13022796	0,890590797
		ARL5A	0.773397	0.0022788										GADD45B	0,762510755	0,001684641																					PHB	0,131401366	0,896959494
		LEPROT	0.767318	0.00236739										GADD45G	0,826025648	0,001687165																					ATP5MC3	0,125115668	0,89869407
		PDLIM5	0.756714	0.00241798										SNHG32	0,78884862	0,001758553																					EIF5A	0,125621298	0,899089241
		UBE2N	0.765553	0.00243821										CAPZA2	0,772642976	0,001893963																					DNAJB1	0,190347462	0,900081071
		LAMP1	0.734877	0.0024785										CCDC59	0,784312727	0,001960908																					SYF2	0,127135301	0,905529966
		SRSF3	0.7159	0.00283934										IFI27L2	0,791202573	0,001997349																					GUK1	0,188563229	0,905795584
		UBE2V1	0.751576	0.00284905										TUBA1C	0,748085651	0,002014817																					EIF3I	0,124475481	0,906751024
		PPP4C	0.742812	0.00286303										HSP90AA1	0,738192865	0,00204027																					RPLP0	0,185639592	0,907389594
		EIF4A3	0.732912	0.00291854										CCDC85B	0,768780539	0,002100965																					SNHG7	0,124179968	0,908503752
		HBEGF	0.760771	0.00292902										EIF3E	0,746031689	0,002123053																					SLC25A37	0,12789583	0,914544444
		CSRP1	0.753576	0.00299154										YWHAH	0,743832294	0,002142659																					SNHG29	0,181343537	0,918477889
		HSPA1B	0.714315	0.00310087										ARL5A	0,77339695	0,0022788																					HSPE1	0,179711331	0,920676347
		SAT2	0.736515	0.00314711										LEPROT	0,767317968	0,002367391																					CIAO2B	0,117421848	0,920676347
		GSTO1	0.723788	0.0031658										PDLIM5	0,756714261	0,002417984																					LMAN1	0,116661405	0,922157811
		TLE5	0.73776	0.0033423										LAMP1	0,734876976	0,002478504																					COMT	0,114613667	0,923879926
		SYNCRIP	0.730396	0.00348244										SRSF3	0,71590022	0,002839342																					NDUFB7	0,113425187	0,924384685
		CST3	0.730524	0.00351314										UBE2V1	0,751576415	0,002849047																					SNRPF	0,114011066	0,925848466
		TNFRSF12A	0.730771	0.00402932										PPP4C	0,742811937	0,002863031																					HSPA4	0,113860333	0,92782701
		UBE2R2	0.726534	0.00409885										EIF4A3	0,732911761	0,002918536																					SOX4	0,108972824	0,929032848
		EIF1B	0.712289	0.00431642										HBEGF	0,760770545	0,002929022																					ATP5PF	0,108292456	0,931509534
		TIPARP	0.698605	0.00431642										CSRP1	0,753576244	0,002991543																					RPL7A	0,17250212	0,933306759
		CEBPB	0.693573	0.00447839										HSPA1B	0,714315056	0,003100873																					MRPL33	0,110358507	0,934663972
		CRIP2	0.706768	0.00482459										SAT2	0,736515388	0,003147111																					TIPARP	0,109228647	0,935782869
		RAB1A	0.695155	0.00536082										GSTO1	0,723788176	0,003165804																					NUCKS1	0,104269577	0,936942718
		LITAF	0.67315	0.00549517										TLE5	0,73775975	0,003342304																					RAB14	0,108743409	0,939480264
		KPNB1	0.692912	0.00565932										SYNCRIP	0,730395581	0,003482436																					TXNL1	0,106543911	0,941278332
		PDLIM1	0.704141	0.00584527										CST3	0,730523836	0,003513136																					YWHAZ	0,16943704	0,941525084
		AKAP9	0.665015	0.00620188										TNFRSF12A	0,730770874	0,004029321																					SNRPD2	0,100888745	0,948017996
		NSD3	0.680217	0.00661664										UBE2R2	0,726534502	0,004098846																					SNRPG	0,099822827	0,951065984
		HSPA1A	0.656409	0.00664819										EIF1B	0,712289228	0,004316421																					TRA2A	0,100513349	0,951065984
		EVA1B	0.693203	0.00687845										TIPARP	0,698605218	0,004316421																					EIF4B	0,098359189	0,953128747
		TPT1	0.650379	0.00704078										CEBPB	0,693572638	0,004478389																					CACYBP	0,092149073	0,960644648
		CD46	0.642614	0.00776228										CRIP2	0,706767731	0,004824587																					DNAJC3	0,095920288	0,962202816
		PCBP2	0.642764	0.00776511										RAB1A	0,695154643	0,005360821																					COX5B	0,156498516	0,968025879
		RBMX	0.651965	0.00780679										LITAF	0,673149711	0,005495175																					PTGES3	0,156609521	0,968272476
		PPP2R2A	0.645868	0.00808659										KPNB1	0,692912232	0,005659315																					BZW1	0,154969807	0,969932485
		HNRNPDL	0.639005	0.00816172										PDLIM1	0,704141356	0,005845271																					SRSF2	0,08615898	0,970232542
		S100A11	0.64233	0.00878041										AKAP9	0,665015419	0,006201879																					NFE2L2	0,0866926	0,97228201
		EIF3J	0.660685	0.00903697										NSD3	0,680216883	0,006616641																					SRSF7	0,153920062	0,974189446
		TAPBP	0.640259	0.00907127										HSPA1A	0,656408826	0,00664819																					BNIP3L	0,087485319	0,974517709
		PNPLA8	0.65722	0.00911834										EVA1B	0,693203069	0,006878452																					ATP5MG	0,149016692	0,980743576
		PTTG1IP	0.663387	0.00926048										TPT1	0,650379097	0,007040784																					RPS21	0,145371524	0,982996183
		BRI3	0.630363	0.0102585										CD46	0,642613669	0,007762282																					TRAPPC5	0,077843073	0,985351222
		CCDC107	0.666357	0.0102614										PCBP2	0,642764131	0,007765109																					SSB	0,079445491	0,985661449
		LGALS3	0.629417	0.01031										RBMX	0,65196498	0,007806786																					SRI	0,077056541	0,991873003
		RPL21	0.618758	0.0107744										PPP2R2A	0,645867683	0,008086589																					STC1	0,073357074	0,993331783
		LPGAT1	0.625516	0.0108532										HNRNPDL	0,639004887	0,008161719																					HES1	0,070728837	0,994406716
		TIMP1	0.6252	0.0111656										S100A11	0,642329698	0,008780406																					RPL10A	0,136883218	0,99566749
		PFN1	0.618829	0.0112343										EIF3J	0,660684752	0,00903697																					HNRNPR	0,071738619	0,99806143
		YY1	0.622252	0.0113874										TAPBP	0,640259217	0,009071273																					RHOC	0,067788848	0,999800841
		PPP1CB	0.635037	0.0118713										PNPLA8	0,657220227	0,009118342																					PSMB2	0,067977973	1
		IRF2BP2	0.607708	0.0127923										PTTG1IP	0,663387391	0,009260483																					GADD45A	0,01162533	1
		SPCS3	0.629076	0.013131										BRI3	0,630363445	0,010258465																					DEGS1	0,025971259	1
		DNAJB4	0.621883	0.0134111										CCDC107	0,666357031	0,010261388																					SF3B6	0,029663687	1
		DDIT4	0.651942	0.0134565										LGALS3	0,629417146	0,010310036																					COX7A2L	0,011216362	1
		SRRM1	0.600296	0.0138987										RPL21	0,618758177	0,010774398																					PPIG	0,02249088	1
		SOX4	0.608682	0.0142407										LPGAT1	0,625515909	0,010853204																					NCL	0,107098051	1
		KLF2	0.611332	0.0145358										TIMP1	0,625199943	0,011165583																					RPL15	0,070791608	1
		VAPA	0.592155	0.015124										YY1	0,622251823	0,011387403																					PPP1R2	0,011987966	1
		PLAT	0.593281	0.0156327										PPP1CB	0,635036739	0,011871261																					RPL35A	0,005218678	1
		PPP1R2	0.595367	0.0158524										IRF2BP2	0,607707721	0,012792259																					ATP5ME	0,023326192	1
		PSMB9	0.637758	0.0162228										SPCS3	0,62907585	0,013130988																					CCT5	0,060128833	1
		YWHAQ	0.593464	0.0164422										DNAJB4	0,621883461	0,013411137																					SRSF3	0,079863452	1
		SNHG16	0.612807	0.0171887										DDIT4	0,651941719	0,013456526																					HSP90AB1	0,058919953	1
		S100A6	0.581157	0.0176874										SRRM1	0,600296408	0,013898673																					HNRNPA2B1	0,060891987	1
		PNRC2	0.603501	0.0178501										SOX4	0,608682007	0,014240686																					RAB2A	0,035736088	1
		ANXA2	0.57551	0.0183778										KLF2	0,611331815	0,014535809																					UQCRB	0,019672053	1
		TSC22D1	0.582995	0.0192147										VAPA	0,592154723	0,015123946																					RPL30	0,114073143	1
		BRD2	0.568068	0.0204125										PLAT	0,593280837	0,015632664																					TXN	0,10177306	1
		YWHAZ	0.563992	0.0206053										PPP1R2	0,595366757	0,015852391																					ATP6V1G1	0,076763871	1
		CDK2AP1	0.603176	0.0206561										PSMB9	0,637757679	0,016222781																					EDF1	0,135465717	1
		MAFF	0.567442	0.0211862										YWHAQ	0,593463928	0,016442168																					ATP5MD	0,034484038	1
		RBM4	0.565277	0.0212088										SNHG16	0,612806792	0,017188698																					EIF3A	0,00616159	1
		SDC2	0.621566	0.0226867										S100A6	0,581156694	0,017687417																					BAG3	0,059975305	1
		RAB5C	0.58442	0.0231203										PNRC2	0,603500966	0,01785014																					C11orf58	0,061545398	1
		USP14	0.580234	0.0232262										ANXA2	0,575510173	0,018377838																					SELENOH	0,061420229	1
		HNRNPC	0.551241	0.0237705										TSC22D1	0,582994578	0,019214682																					GAPDH	0,093720232	1
		ELP2	0.553206	0.024011										BRD2	0,568068414	0,020412538																					TPI1	0,087936764	1
		EGR3	0.559331	0.0240877										YWHAZ	0,563991654	0,020605302																					TUBA1A	0,108858557	1
		NOVA1	0.547803	0.027574										CDK2AP1	0,60317557	0,020656095																					RPL41	0,060649135	1
		SEPTIN7	0.543645	0.0276732										MAFF	0,567442318	0,02118621																					MED13L	0,02011822	1
		NUCB1	0.567984	0.0290849										RBM4	0,565277295	0,021208764																					PSME1	0,019518922	1
		DUSP2	0.572623	0.0291686										SDC2	0,621566171	0,022686737																					SLIRP	0,062288058	1
		MIDN	0.532212	0.0311101										RAB5C	0,584420261	0,0231203																					ATP5MPL	0,039391784	1
		BPTF	0.551532	0.0318755										USP14	0,580234503	0,023226179																					RPS2	0,09837859	1
		METAP2	0.556766	0.0325402										HNRNPC	0,55124117	0,023770489																					RNPS1	0,005552149	1
		TOP1	0.529915	0.0335453										ELP2	0,553205603	0,02401097																					SRRM2	0,044996012	1
		SF3B1	0.528912	0.0337301										EGR3	0,559331082	0,024087697																					RPL13	0,083338631	1
		NORAD	0.530479	0.0342755										NOVA1	0,547802725	0,027574021																					GABARAP	0,057058496	1
		BAX	0.555659	0.0343906										SEPTIN7	0,543644851	0,027673233																					SAT2	0,020971128	1
		MIR205HG	0.542003	0.0350145										NUCB1	0,567984254	0,02908486																					TRAPPC1	0,008791751	1
		PLK2	0.559396	0.0352993										DUSP2	0,572623204	0,029168593																					RPL23A	0,03586982	1
		RGS16	0.575863	0.0357279										MIDN	0,53221246	0,031110092																					KRT10	0,049448407	1
		SUMO3	0.548767	0.039075										BPTF	0,551532421	0,031875491																					MIDN	0,085913596	1
		MFSD1	0.545197	0.039268										METAP2	0,556766448	0,032540223																					MICOS13	0,006064406	1
		TUBB2A	0.538504	0.0406196										1	0,529915484	0,033545316																					PGLS	0,047150041	1
		RAB7A	0.50598	0.0413435										SF3B1	0,528911607	0,033730134																					ZFP36	0,08353087	1
		NR2F2	0.531929	0.043145										NORAD	0,530479479	0,034275482																					FOSB	0,053416753	1
		CAPN2	0.530605	0.044784										BAX	0,555659092	0,034390602																					SELENOW	0,076494399	1
		FXR1	0.497304	0.0471724										MIR205HG	0,542002966	0,035014462																					RPS5	0,089783063	1
		DDAH2	0.521133	0.0476499										PLK2	0,559396126	0,035299314																					RRBP1	0,033335401	1
		STMN1	0.560623	0.0508219										RGS16	0,575862549	0,035727857																					ZFAS1	0,011933158	1
		HNRNPM	0.483754	0.0532232										SUMO3	0,548767423	0,039075042																					EIF3D	0,062956241	1
		RNH1	0.499008	0.0541997										MFSD1	0,545197244	0,039268009																					NDUFA6	0,053739776	1
		DDX6	0.495285	0.0566052										TUBB2A	0,538503571	0,040619589																					PIM3	0,052310218	1
		RBBP6	0.477003	0.0574633										RAB7A	0,505980459	0,041343505																					SLC25A6	0,101622195	1
		ARHGDIA	0.492653	0.0601947										NR2F2	0,531928908	0,043144994
		MYL12A	0.472487	0.0602019										CAPN2	0,530605357	0,04478401
		HNRNPD	0.473153	0.0615946										FXR1	0,497303866	0,047172455
		RNF130	0.494162	0.0636465										DDAH2	0,521132512	0,047649871
		NANS	0.487256	0.0657404										STMN1	0,560622781	0,050821878
		PEA15	0.482191	0.0684448										HNRNPM	0,483753778	0,053223193
		HLA-B	0.454786	0.068945										RNH1	0,499008444	0,054199669
		AZIN1	0.47921	0.069153										DDX6	0,495284698	0,056605189
		EIF4A2	0.450817	0.0703039										RBBP6	0,47700253	0,057463251
		ERRFI1	0.461239	0.0719387										MYL12A	0,472487359	0,060201884
		NRIP1	0.452536	0.0723129										HNRNPD	0,473152731	0,061594586
		RSRC2	0.44728	0.0745866										RNF130	0,494161687	0,063646546
		CTNNA1	0.465204	0.0777187										NANS	0,487256494	0,065740428
		MORF4L2	0.440671	0.079958										PEA15	0,482191126	0,068444837
		PSAP	0.442268	0.0829784										HLA-B	0,454785957	0,068945004
		CSRNP1	0.44441	0.0830622										AZIN1	0,479209814	0,069153006
		ERP44	0.465822	0.0842015										EIF4A2	0,450816552	0,07030385
		DDX24	0.435868	0.0845928										ERRFI1	0,461239361	0,071938693
		MAPRE1	0.461211	0.0860627										NRIP1	0,452536082	0,072312897
		IDS	0.435444	0.0883358										RSRC2	0,447280232	0,074586636
		GNG5	0.434405	0.0890781										CTNNA1	0,46520371	0,077718714
		PMP22	0.452177	0.0901709										MORF4L2	0,440671087	0,079958043
		SH3GLB1	0.450589	0.0923867										PSAP	0,442268106	0,082978403
		HMGB2	0.476721	0.0931496										CSRNP1	0,444409912	0,083062229
		MAGI2	0.426478	0.0970231										ERP44	0,465821773	0,084201461
		SRSF11	0.41845	0.0973126										DDX24	0,435867563	0,084592844
		ITM2B	0.420742	0.0983136										MAPRE1	0,461210952	0,086062646
		CLEC11A	0.452051	0.0998737										IDS	0,435444081	0,088335776
		MAPKAPK2	0.416049	0.101399										GNG5	0,434404882	0,089078053
		ACTR3	0.420003	0.101607										PMP22	0,452177091	0,090170946
		SCARB2	0.433487	0.108621										SH3GLB1	0,450588766	0,09238672
		CDC42	0.407895	0.109057										HMGB2	0,476721148	0,093149622
		JAK1	0.410922	0.109739										MAGI2	0,42647762	0,097023129
		SRSF2	0.403765	0.111222										SRSF11	0,418450356	0,097312599
		UBL3	0.430289	0.112831										ITM2B	0,420742204	0,098313629
		PRPF40A	0.40435	0.114977										CLEC11A	0,452051224	0,099873683
		EIF4A1	0.395256	0.11713										MAPKAPK2	0,416048887	0,101399176
		BAZ1A	0.419176	0.1176										SCARB2	0,433486908	0,108620516
		ACADVL	0.398693	0.118747										CDC42	0,407894858	0,109057317
		ARID4B	0.394169	0.122844										JAK1	0,410921891	0,109738641
		ATF4	0.390998	0.125966										SRSF2	0,403764584	0,111222425
		YPEL5	0.395356	0.128352										UBL3	0,430289123	0,112830966
		CA12	0.39324	0.130023										PRPF40A	0,404349829	0,114977484
		ACTR2	0.391069	0.131187										EIF4A1	0,395256383	0,117130387
		AHCYL1	0.38221	0.137448										BAZ1A	0,419176384	0,117599769
		RNASET2	0.403643	0.145795										ACADVL	0,39869302	0,118747436
		MAST4	0.370795	0.153058										ARID4B	0,39416869	0,122843726
		IFNGR2	0.398624	0.155357										ATF4	0,390998339	0,125965708
		SNHG5	0.358111	0.169098										YPEL5	0,395355961	0,12835198
		CDV3	0.382175	0.170104										CA12	0,393240164	0,130022898
		TPP1	0.378825	0.170157										AHCYL1	0,382209779	0,137447538
		SAR1A	0.376987	0.171311										RNASET2	0,403642977	0,145795217
		FAM49B	0.37601	0.17347										MAST4	0,370795271	0,15305833
		TUBB	0.350513	0.194684										IFNGR2	0,39862374	0,155356811
		TUBA1B	0.34385	0.196366										SNHG5	0,358111009	0,169097883
		NEU1	0.334578	0.20791										CDV3	0,382175085	0,170103853
		TCP1	0.32774	0.20791										TPP1	0,378825301	0,170157386
		SNHG9	0.335944	0.20791										SAR1A	0,376986507	0,171311115
		FASN	0.333917	0.20791										FAM49B	0,376009562	0,173469874
		ARPC1B	0.328095	0.209166										TUBB	0,35051311	0,194683829
		MORF4L1	0.328671	0.210791										TUBA1B	0,343850289	0,196365695
		PTMS	0.322845	0.214117										NEU1	0,334578187	0,207909625
		RYBP	0.33696	0.218965										TCP1	0,327740343	0,207909625
		TTC3	0.316414	0.224241										SNHG9	0,335943757	0,207909625
		CAPZA1	0.327711	0.244763										FASN	0,333917282	0,207909625
		MYADM	0.300133	0.260236										ARPC1B	0,328094619	0,209166014
		HMGB1	0.293039	0.267581										MORF4L1	0,328670892	0,210791447
		SOCS3	0.305896	0.268032										PTMS	0,322845472	0,214116914
		SNRNP70	0.288131	0.279998										RYBP	0,336959592	0,218964499
		NAA50	0.294207	0.307669										TTC3	0,316413789	0,224240963
		UBE2I	0.272572	0.312458										CAPZA1	0,327711167	0,24476295
		EPC1	0.289998	0.314346										MYADM	0,300132797	0,26023564
		SON	0.265981	0.323042										HMGB1	0,293038704	0,267580766
		UAP1	0.285925	0.326709										SOCS3	0,305895647	0,268032295
		GOLGA4	0.256256	0.344517										SNRNP70	0,288130907	0,279998384
		CCNH	0.278246	0.346362										NAA50	0,294206902	0,307669148
		STIP1	0.273451	0.349032										UBE2I	0,272571677	0,312458364
		HSPA9	0.252117	0.349649										EPC1	0,289997989	0,314345702
		DEK	0.274695	0.349649										SON	0,265981134	0,323042181
		AKIRIN2	0.280419	0.349649										UAP1	0,285924738	0,326708707
		WNK1	0.255362	0.349649										GOLGA4	0,2562558	0,344516665
		CDKN1A	0.254985	0.350808										CCNH	0,278246027	0,346361526
		CALM1	0.247952	0.3605										STIP1	0,273450854	0,34903214
		HM13	0.24966	0.3605										HSPA9	0,252116897	0,349649061
		EEF1D	0.246598	0.362293										DEK	0,274695394	0,349649061
		RALA	0.268734	0.367045										AKIRIN2	0,280418804	0,349649061
		SRSF7	0.244041	0.369946										WNK1	0,255361898	0,349649061
		CYB5R3	0.263118	0.37425										CALM1	0,2479525	0,360500164
		FOSB	0.239549	0.375082										HM13	0,249660081	0,360500164
		S100A10	0.24196	0.381628										EEF1D	0,246598229	0,362293453
		LAP3	0.262121	0.38329										RALA	0,26873356	0,367044767
		CHD4	0.23926	0.385187										SRSF7	0,244041202	0,369946253
		LPP	0.238729	0.386136										CYB5R3	0,26311779	0,374250287
		DDX21	0.236438	0.388971										FOSB	0,239548601	0,375081535
		ATP6V0D1	0.231636	0.399844										S100A10	0,241960002	0,381628454
		CAP1	0.248055	0.400649										LAP3	0,262120508	0,383289663
		HNRNPA3	0.22328	0.418192										CHD4	0,239260337	0,385186637
		CTSA	0.244071	0.425309										LPP	0,238728737	0,386135647
		TMOD3	0.241732	0.432011										DDX21	0,236438316	0,388971211
		MOB1A	0.233984	0.444366										ATP6V0D1	0,231635776	0,39984398
		ITGAV	0.231913	0.447539										CAP1	0,248054585	0,40064871
		ARHGDIB	0.231672	0.452671										HNRNPA3	0,223279891	0,418192392
		F11R	0.210845	0.456471										CTSA	0,244071132	0,425309252
		ID3	0.220423	0.45924										TMOD3	0,241731635	0,432010646
		PNP	0.213108	0.460388										MOB1A	0,233984471	0,444366033
		HDLBP	0.205332	0.47349										ITGAV	0,231913182	0,447539473
		AHSA1	0.203999	0.476102										ARHGDIB	0,231671949	0,452670896
		IRF1	0.20279	0.477081										F11R	0,210844613	0,456470618
		PLD3	0.217282	0.495105										ID3	0,220422934	0,459239964
		VCP	0.18885	0.519909										PNP	0,213107843	0,460388052
		SEPTIN2	0.188352	0.523473										HDLBP	0,205332333	0,473490287
		SRRM2	0.181541	0.530963										AHSA1	0,203998751	0,476101809
		TPM1	0.183319	0.53838										IRF1	0,20279049	0,477080702
		LINC01578	0.178087	0.546013										PLD3	0,217281949	0,49510462
		GNAI2	0.176423	0.550554										VCP	0,188849588	0,51990916
		TUFT1	0.179385	0.551656										SEPTIN2	0,188352146	0,523472769
		LMNA	0.175266	0.552169										SRRM2	0,181541398	0,530962772
		RBM25	0.173103	0.555514										TPM1	0,183318985	0,538380335
		PPP1R15A	0.173324	0.559641										LINC01578	0,178086898	0,546012957
		G3BP1	0.174299	0.561941										GNAI2	0,176422654	0,550554153
		MSI2	0.166004	0.581685										TUFT1	0,179385176	0,551656064
		SREBF1	0.164097	0.587234										LMNA	0,175266047	0,552168997
		SERPINB6	0.178092	0.598777										RBM25	0,17310337	0,555514229
		SNX3	0.158236	0.613883										PPP1R15A	0,173324161	0,55964066
		DNAJB6	0.152442	0.623895										G3BP1	0,174299095	0,561940752
		MTCH1	0.154019	0.626942										MSI2	0,166003694	0,581685244
		ICAM1	0.157502	0.632639										SREBF1	0,164097493	0,587234015
		TMEM165	0.148839	0.6352										SERPINB6	0,178091808	0,598777502
		NFKBIA	0.133382	0.696977										SNX3	0,158235734	0,61388257
		NFKBIZ	0.126177	0.709054										DNAJB6	0,152441803	0,623894898
		HES4	0.122228	0.733025										MTCH1	0,15401909	0,626941843
		UFM1	0.134502	0.735615										ICAM1	0,157502326	0,6326389
		UBALD2	0.13384	0.738483										TMEM165	0,148839167	0,635199661
		RAB11FIP1	0.115698	0.744075										NFKBIA	0,133382035	0,696976564
		MYH9	0.116312	0.744578										NFKBIZ	0,126176754	0,70905423
		PSD3	0.114928	0.751577										HES4	0,122227975	0,733024974
		RUNX1	0.113196	0.751577										UFM1	0,134502472	0,735615239
		HEXA	0.126923	0.758373										UBALD2	0,133840481	0,738483259
		KMT2E	0.108171	0.767199										RAB11FIP1	0,115697877	0,744075151
		CALU	0.107559	0.769285										MYH9	0,116312296	0,744577655
		ARPC5	0.122408	0.775669										PSD3	0,114928224	0,751576698
		HP1BP3	0.117968	0.785158										RUNX1	0,113195635	0,751576698
		IQGAP1	0.0991949	0.800369										HEXA	0,126923343	0,758373456
		YBX1	0.0964333	0.80769										KMT2E	0,108170966	0,767199071
		TCF25	0.0872004	0.838375										CALU	0,107558755	0,769285375
		RBM39	0.0866665	0.838536										ARPC5	0,122407557	0,77566883
		HNRNPH3	0.0863298	0.845179										HP1BP3	0,117967579	0,785157748
		TSC22D3	0.0859572	0.848021										IQGAP1	0,099194893	0,800368688
		ETF1	0.0768924	0.875007										YBX1	0,096433307	0,807689898
		RRBP1	0.0753836	0.87867										TCF25	0,087200407	0,838375284
		NR4A2	0.0725765	0.897979										RBM39	0,086666481	0,838535957
		SCAF11	0.0702339	0.900413										HNRNPH3	0,086329757	0,845178776
		BCL2	0.0698608	0.901642										TSC22D3	0,085957249	0,84802092
		CAPZB	0.0807437	0.913074										ETF1	0,076892389	0,875006689
		AC245297.3	0.0578189	0.944455										RRBP1	0,075383604	0,87867043
		TGIF1	0.0672204	0.965674										NR4A2	0,072576487	0,897978617
		GEM	0.0549226	0.967876										SCAF11	0,070233846	0,900412513
		ARL8B	0.06102	0.984913										BCL2	0,069860819	0,901641576
		GRB2	0.0614569	0.986968										CAPZB	0,080743741	0,91307446
		DDX17	0.0447302	0.991551										AC245297.3	0,057818859	0,944454848
		TENT5A	0.0447481	0.996452										TGIF1	0,067220432	0,965673723
		GNAI3	0.0533143	1										GEM	0,054922565	0,967876131
		PRRC2C	0.0160698	1										ARL8B	0,061020042	0,984912512
		TSC22D2	0.0518901	1										DDX17	0,044730152	0,99155063
		WDR1	0.0354113	1										TENT5A	0,044748066	0,996452146
		ELL2	0.00706662	1										GNAI3	0,053314324	1
		SNHG15	0.02637	1										PRRC2C	0,016069763	1
		KLF6	0.0128309	1										TSC22D2	0,051890135	1
		CD44	0.00879161	1										WDR1	0,035411265	1
		NR4A1	0.0131747	1										ELL2	0,007066616	1
		FAM214A	0.00088966	1										SNHG15	0,026370042	1
		ETS2	0.0366021	1										KLF6	0,012830916	1
		LGALS1	0.0211355	1										CD44	0,008791606	1
														NR4A1	0,013174671	1
		PLA2G12A	1.79937	1.83e-12										FAM214A	0,000889663	1
		ARF1	1.64042	1.81e-11										ETS2	0,036602117	1
		HSP90B1	1.45061	2.51e-09										LGALS1	0,021135457	1
		DDIT3	1.44078	5.11e-09
		YWHAB	1.38894	8.88e-09
		CSNK2B	1.19188	1.64e-06
		PPP1CA	1.14783	3.57e-06
		AP2M1	1.08296	1.07e-05
		CALR	1.03747	1.33e-05
		RAC1	0.987287	3.61e-05
		ARPC3	0.935017	9.97e-05
		CFL1	0.919966	0.00011146
		SQSTM1	0.782982	0.00108222
		CLTC	0.810055	0.00113674
		UBE2N	0.765553	0.00243821
		PFN1	0.618829	0.0112343
		ARHGDIA	0.492653	0.0601947
		ACTR3	0.420003	0.101607
		ACTR2	0.391069	0.131187
		CDKN1A	0.254985	0.350808
		GRB2	0.0614569	0.986968

## Sheet: Figure 7E
Fig 7E
	LOG BYL nM	Parental Control				R3 shControl				R3 L4 (F03)				R3 L3 (F02)
	0	100	96.0985	101.58	113.342	100	88.6261	108.369	115.004	100	100.654	88.7333	101.081	100	101.623	96.3986	109.303
	0.69	100.8	94.2053	94.9423	91.9171	104.329	107.317	96.7085	104.818	95.5263	92.2376	101.333	93.7232	94.2417	99.1328	95.7196	91.443
	1	88.5074	87.9559	81.9308	84.2809	87.9308	122.562	76.3925	103.483	95.6642	99.0076	95.3165	99.2525	100.961	100.208	93.6146	100.722
	1.69	77.0757	77.5249	68.2318	71.8028	99.7233	102.194	103.624	115.468	92.3157	89.3966	112.719	90.5826	88.561	77.0517	98.1054	79.9946
	2	70.404	73.1764	66.4145	79.9286	108.056	90.6718	110.093	80.7631	78.6298	87.5607	81.2207	88.6196	89.6135	78.0289	77.8425	71.2559
	2.69	33.9105	40.8311	40.6976	41.4733	76.2879	76.6078	87.1226	65.9924	58.8303	51.1553	50.492	48.7681	64.485	63.2488	55.0293	55.1165
	3	34.155	26.1715	32.5615	34.521	69.6298	67.9418	65.0352	63.6694	49.6898	51.1115	42.9685	51.3843	43.5981	53.0664	53.3253	47.3839
	3.69	24.6764	27.6666	24.6759	22.7684	48.9981	47.1221	48.6126	45.9798	34.1192	27.6429	26.5217	32.7076	31.8291	29.0846	30.8125	35.769
	4	16.0015	13.7865	15.67	12.6361	28.4853	30.952	25.7295	27.8047	19.8458	27.2548	21.7894	26.1159	17.4585	14.695	15.3718	18.5764
	4.69	9.88939	10.3916	8.45888	10.0508	9.42808	9.35477	10.5769	11.5944	16.5108	17.3062	16.2861	15.4435	12.7103	12.7595	10.0452	10.1669

## Sheet: Figure 7H
					Replicates
	Fig 7H			1	2	3
			WT DMSO	19.7	19.2	19.5
			WT BYL	60.8	60.7	60.9
			Res DMSO	25.3	26.8	25.2
		%subG1	Res BYL	43.4	39.2	39.4
			Res L2 DMSO	35.3	35.6	35.1
			Res L2 BYL	52.3	48.5	53.7
			Res L3 DMSO	22	22.7	22.2
			Res L2 BYL	50.2	54	56.5

## Sheet: Figure 8A-D
												NB: Drug(s)concentration in uM
			Normalised Average Values of 3x MCF7 WT plates with 719+ING (Cell Viability)											Normalised Average Values of 3x MCF7 BYL plates with 719+ING (Cell Viability)
		WT 1000 cells	2	3	4	5	6	7	8	ING			BYL 1000 cells	2	3	4	5	6	7	8	ING
		B	29	28	22	22	16	15	12	1			B	25	26	24	22	16	13	8	1
		C	39	39	31	31	18	17	14	0.5			C	62	64	60	60	36	30	15	0.5
		D	92	96	83	77	43	33	15	0.1			D	92	80	86	78	54	44	26	0.1
		E	95	96	89	80	46	31	17	0.05			E	90	93	82	79	55	41	25	0.05
		F	98	99	97	80	51	33	19	0.01			F	99	95	97	82	56	46	24	0.01
		G	100	92	91	81	51	34	20	0.005			G	100	103	94	90	63	49	30	0.005
		719	0.005	0.01	0.05	0.1	0.5	1	5				719	0.005	0.01	0.05	0.1	0.5	1	5

## Sheet: Figure 8I
	Fig 8I
			Vehicle			BYL 1μM			9-ING 1μM			BYL 1μM+9-ING 1μM
		PDXO479	119.29	95.84	84.87	73.27	80.15	46.76	70.03	70.81	75.18	34.44	47.94	51.58

## Sheet: Sup fig 3B
	Sup Fig 3B
			1	2	3
		CTL	1.03814	1.06142	0.859756
		A	0.622437	0.530344	0.641268
		B	0.566049	0.48971	0.432568
		C	1.0519	1.2033	1.30134
		D	0.525586	0.493116	0.585199

[truncated: 12 more sheets: Sup figure 7B, Sup Fig 8, Sup fig 9I, Sup fig 12D, Sup fig 13E, Sup Fig 15A B D, Sup fig 15F, Sup fig 15G, Sup Fig 16A , Sup Fig 16E, Sup.Fig 18A, Sup Fig 19A D]
